# Supplementary material for: Bis(2-{[2-(isopropyl­aza­nium­yl)eth­yl]imino­meth­yl}-6-meth­oxy­phenolato)copper(II) bis­(thio­cyanate)
Source: Acta Crystallogr Sect E Struct Rep Online. 2011 Jan 15;67(Pt 2):m201. doi: 10.1107/S1600536811001322 (PMC3051500; doi:10.1107/S1600536811001322)
Supplement: Supplementary file 2 [file e-67-0m201-Isup2.hkl]

# 
# h,k,l, Fc-squared, Fo-squared, sigma(Fo-squared) and status flag 
# 
data_I
_shelx_title ' B in  Pbca' 
_shelx_refln_list_code          4 
_shelx_F_calc_maximum      311.66 
_exptl_crystal_F_000      1372.00 
_reflns_d_resolution_high  0.8799 
 
loop_ 
 _symmetry_equiv_pos_as_xyz 
 'x, y, z' 
 '-x+1/2, -y, z+1/2' 
 'x+1/2, -y+1/2, -z' 
 '-x, y+1/2, -z+1/2' 
 '-x, -y, -z' 
 'x-1/2, y, -z-1/2' 
 '-x-1/2, y-1/2, z' 
 'x, -y-1/2, z-1/2' 
 
_cell_length_a    13.5307 
_cell_length_b     9.7992 
_cell_length_c    24.1140 
_cell_angle_alpha  90.000 
_cell_angle_beta   90.000 
_cell_angle_gamma  90.000 
 
_shelx_F_squared_multiplier     1.000 
 
loop_ 
 _refln_index_h 
 _refln_index_k 
 _refln_index_l 
 _refln_F_squared_calc 
 _refln_F_squared_meas 
 _refln_F_squared_sigma 
 _refln_observed_status 
   2   0   0    11813.24    11230.49    207.11 o 
   4   0   0    12977.98    13005.36    265.04 o 
   6   0   0      751.30      822.99     64.09 o 
   8   0   0     5877.50     5733.69    191.77 o 
  10   0   0     3308.52     3112.81    153.72 o 
  12   0   0     2173.81     2004.69    135.65 o 
   2   1   0      514.62      858.69     17.95 o 
   4   1   0    12246.77    11937.45    176.59 o 
   6   1   0     1725.13     1390.93     56.54 o 
   8   1   0       10.59       18.64     25.01 o 
  10   1   0      156.43      108.98     35.32 o 
  12   1   0       73.65      102.20     32.24 o 
  14   1   0        2.62       29.69     37.36 o 
   0   2   0    17752.39    16854.43    501.12 o 
   2   2   0    18400.34    18078.82    149.03 o 
   4   2   0    13017.07    13446.04    143.90 o 
   6   2   0     5966.00     5714.24    102.05 o 
   8   2   0     4002.78     3902.03     96.76 o 
  10   2   0      369.83      457.98     37.58 o 
  12   2   0      619.93      482.94     52.46 o 
  14   2   0      178.51      224.20     59.80 o 
   2   3   0       17.01       30.87     11.61 o 
   4   3   0       12.25        9.60     10.25 o 
   6   3   0     1384.89     1421.35     53.86 o 
   8   3   0      491.94      429.21     33.19 o 
  10   3   0      673.45      613.92     91.25 o 
  12   3   0      224.74      161.71     37.61 o 
  14   3   0       48.98      -10.42     40.90 o 
   0   4   0      363.04      310.68     64.14 o 
   2   4   0     5885.82     5573.33     83.62 o 
   4   4   0     5406.70     5202.88     73.08 o 
   6   4   0     1036.24     1049.29     35.92 o 
   8   4   0      205.04      310.88     37.05 o 
  10   4   0      643.81      731.22     57.77 o 
  12   4   0     1534.41     1454.81    136.96 o 
  14   4   0      439.57      408.72     73.12 o 
   2   5   0       30.75       40.17     16.55 o 
   4   5   0     3805.17     4236.43     70.13 o 
   6   5   0        0.62        4.75     18.19 o 
   8   5   0      485.22      339.54     42.16 o 
  10   5   0      856.71      684.43     78.74 o 
  12   5   0      296.29      280.15     63.80 o 
   0   6   0      171.81      128.83     33.86 o 
   2   6   0       10.68       14.25     17.88 o 
   4   6   0     2374.94     2432.59     64.94 o 
   6   6   0     1253.76     1279.48     54.59 o 
   8   6   0     1270.04     1122.28     69.04 o 
  10   6   0      447.41      283.77     61.80 o 
  12   6   0      310.14      310.98     71.96 o 
   2   7   0      503.27      498.11     39.00 o 
   4   7   0       72.75       32.32     26.26 o 
   6   7   0      599.66      696.11     77.61 o 
   8   7   0       30.60       86.78     43.26 o 
  10   7   0      245.40      131.65    181.88 o 
   0   8   0     1704.73     1727.22     91.09 o 
   2   8   0      749.90      939.88     63.58 o 
   4   8   0      297.87      274.53     48.79 o 
   6   8   0      132.67      152.66     62.43 o 
   8   8   0      458.27      526.76     77.77 o 
  10   8   0      120.61      175.08     61.82 o 
   2   9   0      101.29       80.48     33.45 o 
   4   9   0       51.68       76.05     41.18 o 
   6   9   0        7.89       -8.48     37.41 o 
   8   9   0      104.29       47.47     50.36 o 
   0  10   0       62.27       64.70     61.77 o 
   2  10   0      329.01      332.33     63.32 o 
   4  10   0      641.62      497.48     92.91 o 
   6  10   0      506.25      406.49    103.66 o 
   2  11   0        0.74       94.88     78.32 o 
   1   1   1    36419.20    37107.35    247.26 o 
   2   1   1      116.53      179.03     13.48 o 
   3   1   1    20219.90    19678.62    147.31 o 
   4   1   1      202.79      330.86     16.34 o 
   5   1   1    10848.65    10919.62    102.20 o 
   6   1   1       91.50      150.20     17.04 o 
   7   1   1      333.86      597.81     43.94 o 
   8   1   1       61.83      108.86     25.11 o 
   9   1   1     3366.22     3390.63     69.70 o 
  10   1   1       26.02       -3.93     18.59 o 
  11   1   1     2817.04     2569.71     56.53 o 
  12   1   1       68.70       37.17     35.71 o 
  13   1   1      488.03      512.34     42.12 o 
  14   1   1        0.60       14.69     24.79 o 
  15   1   1       82.82      138.77     42.15 o 
   0   2   1    49807.42    49372.58    403.12 o 
   1   2   1      537.50      384.35     11.46 o 
   2   2   1      672.39      688.68     17.46 o 
   3   2   1      105.72      155.31      9.09 o 
   4   2   1     4367.17     4706.99     48.80 o 
   5   2   1       10.50       41.54     10.49 o 
   6   2   1      644.11      801.39     25.69 o 
   7   2   1        6.31      131.16     15.17 o 
   8   2   1      473.58      865.77     30.64 o 
   9   2   1      347.49      313.31     21.93 o 
  10   2   1       43.67      123.93     20.03 o 
  11   2   1      260.28      215.89     26.76 o 
  13   2   1       77.91       29.97     20.99 o 
  14   2   1       54.53      124.01     33.38 o 
  15   2   1        6.27      -20.24     30.43 o 
   1   3   1     2292.62     1960.08     35.62 o 
   2   3   1       95.33      141.19     10.34 o 
   3   3   1    10971.50    10871.53     76.55 o 
   4   3   1      451.12      481.51     15.18 o 
   5   3   1     6941.51     6605.93     69.57 o 
   6   3   1      983.97     1031.94     28.42 o 
   7   3   1     3070.83     3020.78     48.53 o 
   8   3   1       71.69      131.16     16.63 o 
   9   3   1     1085.76     1188.26     43.77 o 
  10   3   1       75.17      207.35     25.44 o 
  11   3   1      402.37      418.25     33.30 o 
  12   3   1       17.74       23.50     19.83 o 
  13   3   1      624.79      670.55     49.43 o 
  14   3   1        7.12       56.12     30.67 o 
   0   4   1     2424.51     2531.16     57.52 o 
   1   4   1       84.61      129.75     12.77 o 
   2   4   1      425.59      431.15     18.28 o 
   3   4   1      753.07      767.40     20.05 o 
   5   4   1       81.78       33.70      9.31 o 
   6   4   1      138.70      253.00     19.59 o 
   7   4   1      515.57      536.47     25.49 o 
   9   4   1     1063.90      992.18     56.05 o 
  11   4   1      353.96      374.14     37.78 o 
  13   4   1       47.90       66.35     31.92 o 
  14   4   1        1.00       53.59     46.76 o 
   1   5   1     2909.38     2803.55     44.28 o 
   2   5   1        7.65       -2.02     10.19 o 
   3   5   1      796.26      933.41     27.31 o 
   4   5   1      436.70      432.72     18.81 o 
   5   5   1      977.58      934.23     31.38 o 
   6   5   1      659.24      680.69     28.52 o 
   7   5   1     3129.66     2880.31     62.98 o 
   8   5   1      457.26      469.01     44.49 o 
   9   5   1      806.01      830.01     49.30 o 
  10   5   1       16.39      179.10     29.30 o 
  11   5   1      466.33      495.77     66.02 o 
  12   5   1       23.25      102.41     39.27 o 
  13   5   1      371.87      324.00     48.53 o 
   0   6   1      553.16      478.84     34.40 o 
   1   6   1      239.94      222.15     19.14 o 
   2   6   1        2.99       55.85     14.37 o 
   3   6   1     2249.40     2281.11     63.47 o 
   4   6   1      294.76      397.73     25.91 o 
   5   6   1      239.19      267.82     23.96 o 
   6   6   1        0.08      136.26     21.07 o 
   7   6   1       69.78       54.14     21.23 o 
   8   6   1      135.79      277.32     33.68 o 
   9   6   1      369.23      382.56     47.30 o 
  10   6   1       84.26      148.06     34.91 o 
  11   6   1      419.88      437.87     51.85 o 
  12   6   1       56.65      133.07     39.34 o 
   1   7   1      868.02     1059.49     35.83 o 
   2   7   1       12.82      -12.23     13.66 o 
   3   7   1     1552.29     1469.81     43.69 o 
   4   7   1      312.58      410.94     36.22 o 
   5   7   1      665.51      819.28     47.27 o 
   6   7   1        0.31       28.78     26.69 o 
   7   7   1      333.70      362.57     64.47 o 
   8   7   1       79.26      119.60     32.38 o 
   9   7   1     1284.50     1238.87     76.11 o 
  10   7   1      202.96      143.60     38.03 o 
  11   7   1       83.91      114.18     36.28 o 
   0   8   1      718.47      836.62     50.30 o 
   1   8   1        0.22       26.48     16.82 o 
   2   8   1      306.69      292.93     27.41 o 
   3   8   1      202.96      223.04     27.51 o 
   4   8   1        0.04       -3.20     20.99 o 
   5   8   1       74.69        6.55     26.08 o 
   6   8   1       20.81       60.54     29.37 o 
   7   8   1        5.95      -21.84     25.06 o 
   8   8   1        1.16       71.08     41.44 o 
   9   8   1        1.42       30.75     31.28 o 
  10   8   1       15.98      -16.21     32.15 o 
   1   9   1      488.91      521.16     38.05 o 
   2   9   1        0.50       24.56     21.50 o 
   3   9   1      393.07      496.31     43.41 o 
   4   9   1       68.76       34.74     27.50 o 
   5   9   1      324.27      408.14     48.64 o 
   6   9   1       41.36       80.34     32.73 o 
   7   9   1      209.97      253.51     44.63 o 
   8   9   1        1.38       -8.89     30.96 o 
   9   9   1      147.53      101.99     39.50 o 
   0  10   1       11.92       10.24     41.55 o 
   1  10   1      115.70       65.45     26.73 o 
   2  10   1       48.18       84.21     28.17 o 
   3  10   1       43.01       32.24     30.97 o 
   4  10   1       31.88       10.36     29.89 o 
   5  10   1        5.47        3.35     30.72 o 
   6  10   1        3.66       69.35     35.39 o 
   1  11   1       38.19       40.93     38.98 o 
   2  11   1        0.12       86.90     51.96 o 
   1   0   2     3448.12     3266.73     46.12 o 
   2   0   2       61.26       67.55      9.57 o 
   3   0   2    61424.88    59104.23    551.57 o 
   4   0   2      763.88      782.10     30.14 o 
   5   0   2       32.90       37.41     15.35 o 
   6   0   2      100.78       42.18     16.27 o 
   7   0   2     2773.92     2380.69     64.25 o 
   8   0   2     1379.75     1363.21     53.00 o 
   9   0   2      526.29      444.44     38.00 o 
  10   0   2     4070.70     3814.65     97.98 o 
  11   0   2      740.26      409.98     43.52 o 
  12   0   2     3156.97     2668.93    296.23 o 
  14   0   2       89.18      118.69     61.77 o 
  15   0   2        0.23      -32.10     44.01 o 
   1   1   2     2538.26     2107.27     30.38 o 
   2   1   2     2250.22     2331.52     32.14 o 
   3   1   2      965.61      933.47     24.15 o 
   4   1   2      760.45      857.12     23.03 o 
   5   1   2     5853.41     5659.88     65.90 o 
   6   1   2       37.51       48.18     12.79 o 
   7   1   2     3845.46     3645.96     58.14 o 
   8   1   2      386.69      442.66     30.05 o 
   9   1   2      466.11      966.80     44.15 o 
  10   1   2        1.86        5.96     16.08 o 
  12   1   2        7.24       61.36     22.88 o 
  13   1   2       71.87      312.47     38.78 o 
  14   1   2        9.74       11.08     24.86 o 
  15   1   2       41.05      224.40     98.81 o 
   0   2   2    14339.01    14469.51    137.59 o 
   1   2   2     1924.19     2021.83     25.45 o 
   2   2   2       85.88      160.29     10.00 o 
   3   2   2    18211.34    19072.65    135.57 o 
   4   2   2     7128.13     6861.88     61.71 o 
   5   2   2      707.25      606.81     20.77 o 
   6   2   2     5155.18     4960.88     60.73 o 
   7   2   2     3940.46     3744.59     60.09 o 
   8   2   2     3239.59     3253.89     53.72 o 
   9   2   2      640.90      534.87     27.39 o 
  10   2   2     1357.79     1305.29     45.84 o 
  11   2   2       19.10       -9.90     15.74 o 
  12   2   2     1306.22     1170.85     50.18 o 
  13   2   2       51.95       41.70     21.31 o 
  14   2   2      175.73      182.81     36.86 o 
  15   2   2        1.97       17.91     36.53 o 
   1   3   2      264.95      338.82     14.48 o 
   2   3   2     2892.88     2889.90     34.30 o 
   3   3   2     5651.99     5556.39     47.93 o 
   4   3   2     1780.97     1745.77     26.86 o 
   5   3   2      410.09      752.45     21.66 o 
   6   3   2      882.94      964.75     26.91 o 
   7   3   2      379.23      572.28     23.96 o 
   8   3   2      204.11      230.82     21.76 o 
  10   3   2      140.87      183.68     26.13 o 
  12   3   2        0.07      -15.59     20.09 o 
  13   3   2       65.59      262.26     35.95 o 
  14   3   2       45.99      -22.69     32.80 o 
   0   4   2     6630.37     6228.76    105.71 o 
   1   4   2      505.12      605.00     20.37 o 
   2   4   2     8129.93     8252.61     80.86 o 
   3   4   2     1119.54     1055.05     25.39 o 
   4   4   2     5228.48     5158.66     50.88 o 
   5   4   2      533.50      588.75     18.41 o 
   6   4   2     3369.68     3188.51     45.93 o 
   7   4   2      189.43      233.44     21.04 o 
   8   4   2     2868.44     2721.79     63.79 o 
   9   4   2      283.80      268.19     25.10 o 
  10   4   2      204.63      192.04     37.86 o 
  11   4   2      172.43      260.62     33.65 o 
  12   4   2      658.38      739.61     62.06 o 
  13   4   2        5.11       40.42     25.39 o 
  14   4   2      336.52      370.46     48.79 o 
   1   5   2     2497.12     2575.99     45.10 o 
   2   5   2     4472.58     4293.49     58.90 o 
   3   5   2      699.64      819.54     25.83 o 
   4   5   2       95.10       96.07     13.07 o 
   5   5   2      314.32      485.33     22.22 o 
   6   5   2        1.94       33.58     14.31 o 
   7   5   2        9.83      152.94     24.39 o 
   8   5   2      153.82      227.20     24.18 o 
   9   5   2      484.31      691.49     46.45 o 
  10   5   2       56.34       52.21     24.03 o 
  11   5   2      236.52      148.54     31.34 o 
  12   5   2      245.11      236.28     41.95 o 
  13   5   2       19.04       84.26     35.65 o 
   0   6   2     3580.85     3929.82     81.87 o 
   1   6   2      513.58      519.67     24.82 o 
   2   6   2     1969.46     2024.03     41.69 o 
   3   6   2       47.57       53.89     14.76 o 
   4   6   2     2438.80     2377.86     49.99 o 
   5   6   2      205.42      236.67     21.02 o 
   6   6   2     1957.87     1868.20     49.17 o 
   7   6   2      158.72      105.59     23.87 o 
   8   6   2     1624.17     1578.95     63.84 o 
   9   6   2      120.58      275.84     35.38 o 
  10   6   2      280.89      392.82     47.82 o 
  11   6   2       34.82      123.21     33.19 o 
  12   6   2      175.20      172.29     54.09 o 
   1   7   2      192.05      170.58     20.03 o 
   2   7   2      687.66      791.89     36.07 o 
   3   7   2     1182.46     1113.07     40.21 o 
   4   7   2       13.72       11.68     18.00 o 
   5   7   2        0.47        6.07     21.51 o 
   6   7   2        0.52       49.23     22.36 o 
   7   7   2      188.52      213.71     32.40 o 
   8   7   2       45.19       81.19     27.79 o 
   9   7   2        0.11      135.03     52.79 o 
  10   7   2      147.05      239.74     42.62 o 
  11   7   2        0.08       77.59     34.55 o 
   0   8   2     1819.63     1736.91     82.86 o 
   1   8   2      379.11      348.47     28.17 o 
   2   8   2      704.29      889.71     39.90 o 
   3   8   2      577.40      574.44     37.98 o 
   4   8   2      819.39      964.32     51.93 o 
   5   8   2        8.73        1.86     21.29 o 
   6   8   2      348.56      376.37     57.09 o 
   7   8   2       16.74       41.22     28.34 o 
   8   8   2      219.73      132.48     38.05 o 
   9   8   2       92.42      108.60     37.44 o 
  10   8   2      216.26      233.88     45.19 o 
   1   9   2      167.24      123.14     23.14 o 
   2   9   2      138.45      148.55     31.20 o 
   3   9   2        7.02       44.18     24.28 o 
   4   9   2       35.46       21.46     28.46 o 
   5   9   2       20.61       17.91     26.98 o 
   6   9   2        2.31       11.60     27.61 o 
   7   9   2       37.90      112.83     35.38 o 
   8   9   2       80.32       94.03     36.69 o 
   0  10   2      146.01      172.26     50.05 o 
   1  10   2        7.03       39.57     26.44 o 
   2  10   2      239.55      286.53     54.95 o 
   3  10   2        7.39      -19.19     24.61 o 
   4  10   2      314.12      398.16     49.74 o 
   5  10   2       12.87       -4.35     28.99 o 
   6  10   2      239.29      247.11     45.82 o 
   1  11   2        4.55      -14.85     44.06 o 
   2  11   2        0.04      -19.17     36.19 o 
   1   1   3     4788.46     4920.04     50.21 o 
   2   1   3        5.51      113.47     11.11 o 
   3   1   3      301.82      278.90     12.82 o 
   4   1   3     1720.30     1749.37     29.31 o 
   5   1   3     2690.20     2687.78     44.38 o 
   6   1   3       61.29      149.58     13.72 o 
   7   1   3     1743.79     1731.00     35.89 o 
   8   1   3      282.73      611.56     25.93 o 
   9   1   3     5541.98     5107.95     71.80 o 
  10   1   3       15.81       35.40     16.92 o 
  11   1   3     1726.84     1769.71     57.69 o 
  12   1   3       14.82        3.43     27.29 o 
  13   1   3      569.28      416.20     66.41 o 
  14   1   3       17.66       48.05     34.58 o 
  15   1   3      318.20      320.07     75.80 o 
   0   2   3    23196.14    22461.89    235.57 o 
   1   2   3      640.79      544.78     18.32 o 
   2   2   3     1901.87     1973.46     35.73 o 
   3   2   3     8000.95     8125.92     74.07 o 
   4   2   3      358.05      326.97     18.13 o 
   5   2   3      246.29      332.66     14.95 o 
   8   2   3      227.48      511.95     23.39 o 
   9   2   3      964.17      895.04     32.98 o 
  11   2   3      163.38      143.36     34.23 o 
  13   2   3       85.69      108.51     40.73 o 
  14   2   3       80.26      132.52     34.27 o 
  15   2   3        3.12       26.92     31.14 o 
   1   3   3      670.18      703.76     20.52 o 
   2   3   3     1847.65     2071.40     31.36 o 
   3   3   3    19637.26    18705.26    131.60 o 
   4   3   3      157.22      144.98     11.57 o 
   5   3   3     8992.81     8934.83     80.31 o 
   6   3   3      130.49      284.59     16.43 o 
   7   3   3     2270.73     2105.69     41.60 o 
   8   3   3      239.20      322.60     25.85 o 
   9   3   3      772.56      856.55     36.15 o 
  10   3   3      163.75      267.96     35.09 o 
  11   3   3      893.29      852.79     50.03 o 
  12   3   3       99.32       42.09     27.47 o 
  13   3   3      720.50      738.04     52.23 o 
  14   3   3        9.06      -19.93     28.67 o 
   0   4   3     1265.74     1278.87     43.40 o 
   1   4   3      386.36      387.59     18.50 o 
   2   4   3     2415.62     2441.66     35.26 o 
   3   4   3     3407.61     3772.59     44.40 o 
   4   4   3      423.72      553.47     16.61 o 
   6   4   3      754.80      947.95     26.60 o 
   7   4   3      956.26      990.72     32.11 o 
   9   4   3        1.08        8.49     18.40 o 
  10   4   3      135.27       52.17     22.18 o 
  11   4   3       25.87       33.36     24.09 o 
  12   4   3       16.87      122.57     41.34 o 
  13   4   3       41.47       68.59     27.35 o 
  14   4   3        2.94       90.58     34.93 o 
   1   5   3     1991.40     1824.77     36.18 o 
   2   5   3      360.16      366.73     19.57 o 
   3   5   3    14268.66    14062.26    110.98 o 
   4   5   3      318.04      464.42     23.28 o 
   5   5   3     5510.03     5397.32     64.15 o 
   6   5   3      150.77      168.71     18.78 o 
   7   5   3      525.76      596.45     28.63 o 
   8   5   3      149.56      221.61     40.32 o 
   9   5   3     1267.29     1366.49     60.17 o 
  10   5   3       34.56       30.24     22.52 o 
  11   5   3       90.88      213.25     33.56 o 
  12   5   3        0.23       10.29     24.69 o 
  13   5   3      135.62      149.65     38.99 o 
   0   6   3       65.04       58.80     19.83 o 
   1   6   3       13.43       30.71     12.95 o 
   2   6   3      361.13      378.00     26.38 o 
   3   6   3      163.54      170.36     20.00 o 
   4   6   3      343.50      433.92     28.08 o 
   5   6   3      331.38      206.62     23.23 o 
   6   6   3       40.59       91.05     22.97 o 
   7   6   3       14.96      -17.61     17.88 o 
   8   6   3      310.55      566.33     44.81 o 
   9   6   3      720.53      619.02     48.29 o 
  10   6   3      211.16      272.30     36.70 o 
  11   6   3      176.90      117.50     36.00 o 
  12   6   3        3.35       71.59     35.49 o 
   1   7   3     4880.04     4602.83     68.21 o 
   2   7   3      848.68      935.93     37.61 o 
   3   7   3      504.19      695.71     34.41 o 
   4   7   3       80.82       97.72     44.31 o 
   5   7   3      508.77      535.04     45.52 o 
   6   7   3        0.65       30.54     21.61 o 
   7   7   3      887.18      791.59     78.25 o 
   8   7   3       82.14      143.32     33.85 o 
   9   7   3      437.27      526.36     54.83 o 
  10   7   3      192.48      161.13     52.05 o 
  11   7   3      374.24      359.22     50.52 o 
   0   8   3       24.48       36.96     25.44 o 
   1   8   3      305.53      461.08     32.23 o 
   2   8   3        0.44       17.38     18.05 o 
   3   8   3        6.74       27.93     22.85 o 
   4   8   3       43.99      122.69     28.68 o 
   5   8   3       39.28       16.34     22.24 o 
   6   8   3        1.50       39.05     28.00 o 
   7   8   3       10.88      -14.74     26.36 o 
   8   8   3        5.29       16.41     39.96 o 
   9   8   3       38.54      -27.42     34.25 o 
  10   8   3        7.87      113.00     39.49 o 
   1   9   3      162.56      207.76     27.11 o 
   2   9   3        6.72       31.93     24.05 o 
   3   9   3      245.21      159.00     30.96 o 
   4   9   3        8.60       15.50     23.68 o 
   5   9   3      221.20      147.00     37.89 o 
   6   9   3       13.03      -14.02     27.48 o 
   7   9   3      364.26      403.49     52.17 o 
   8   9   3        7.94        8.75     30.52 o 
   0  10   3      149.24      199.46     43.75 o 
   1  10   3      152.64      101.98     34.06 o 
   2  10   3        0.01       -8.28     27.07 o 
   3  10   3       34.36       57.25     28.21 o 
   4  10   3       10.77       -1.45     29.02 o 
   5  10   3        0.08      -28.06     27.28 o 
   6  10   3        7.00        8.47     31.01 o 
   1  11   3       12.73       -5.86     32.94 o 
   0   0   4     1152.47     1223.29     35.52 o 
   1   0   4    12124.58    12919.75    109.68 o 
   2   0   4    11651.20    11873.91    105.44 o 
   3   0   4      314.17      312.97     18.38 o 
   4   0   4    25757.80    24962.23    261.69 o 
   5   0   4     2654.90     2552.49     57.32 o 
   6   0   4     2883.05     2488.88     60.75 o 
   7   0   4       12.26        9.03     14.89 o 
   8   0   4     2558.81     2659.99     71.59 o 
   9   0   4      992.15      802.47     62.15 o 
  10   0   4     3178.44     3013.69     85.81 o 
  11   0   4        6.11       47.17     34.67 o 
  12   0   4     1059.21      935.72     74.70 o 
  13   0   4      105.96       92.58     44.46 o 
  14   0   4      372.99      220.74     74.39 o 
  15   0   4        7.35       66.01     63.59 o 
   1   1   4      738.69      858.24     17.09 o 
   2   1   4    16724.33    17339.63    137.42 o 
   3   1   4      153.20      159.77     11.36 o 
   4   1   4     4179.00     3947.22     41.93 o 
   5   1   4     1755.97     1902.83     31.74 o 
   6   1   4      805.20      917.55     25.12 o 
   8   1   4      360.60      409.87     22.34 o 
  10   1   4      239.42      244.71     25.01 o 
  12   1   4       29.03       43.23     25.24 o 
  13   1   4       20.31       85.33     29.83 o 
  14   1   4        9.36       65.60     45.64 o 
  15   1   4        7.32      131.11    114.76 o 
   0   2   4    97131.75   100514.16    925.67 o 
   1   2   4    24637.52    25387.91    178.75 o 
   2   2   4     2561.56     2385.99     41.13 o 
   3   2   4     3911.27     3853.57     54.90 o 
   4   2   4      893.04      723.68     21.65 o 
   5   2   4       76.73      139.69     11.00 o 
   6   2   4     3938.22     3730.12     44.71 o 
   7   2   4      323.80      339.79     18.85 o 
   8   2   4     2909.69     3256.92     48.19 o 
   9   2   4      310.38      440.06     29.60 o 
  10   2   4     1395.73     1359.51     46.09 o 
  11   2   4       16.46       -4.05     16.80 o 
  12   2   4     1529.38     1529.67     60.74 o 
  13   2   4      111.42      144.65     33.62 o 
  14   2   4      136.95      150.81     36.92 o 
   1   3   4        5.72       67.32     10.29 o 
   2   3   4      884.18      940.26     20.52 o 
   3   3   4     5099.29     5166.72     58.54 o 
   4   3   4      212.84      268.47     16.50 o 
   5   3   4       32.27      183.35     16.26 o 
   6   3   4      692.69      785.08     18.38 o 
   7   3   4       79.23      172.38     19.68 o 
   8   3   4     1033.38     1054.68     38.53 o 
  10   3   4      181.59      169.99     28.19 o 
  11   3   4       82.11      220.18     28.27 o 
  12   3   4        3.10       17.12     22.98 o 
  14   3   4        0.09      -20.20     36.15 o 
   0   4   4     8466.60     8315.05    109.43 o 
   1   4   4      429.49      433.10     18.33 o 
   2   4   4     3401.51     3125.46     40.47 o 
   3   4   4      377.21      389.13     15.74 o 
   4   4   4     8296.87     8312.73     82.23 o 
   5   4   4      186.58      307.11     16.00 o 
   6   4   4     3627.90     3606.16     55.06 o 
   7   4   4       58.61       34.79     14.03 o 
   8   4   4     3637.83     3483.13     89.51 o 
   9   4   4      200.73      143.98     25.33 o 
  10   4   4       43.42      119.18     37.87 o 
  11   4   4        7.29      -11.83     19.92 o 
  12   4   4      279.59      365.89     39.92 o 
  13   4   4       39.91       28.61     24.57 o 
  14   4   4      258.63      333.87     53.55 o 
   1   5   4      542.77      561.65     25.22 o 
   2   5   4      993.65     1017.35     28.33 o 
   4   5   4      103.49      156.36     16.92 o 
   6   5   4       30.28       78.44     23.65 o 
   7   5   4      339.74      266.39     25.70 o 
   8   5   4      362.19      363.17     33.17 o 
   9   5   4     1111.73     1235.73     61.75 o 
  10   5   4        0.22       22.02     23.25 o 
  11   5   4      221.15      200.34     33.44 o 
  12   5   4       44.82       -0.14     24.29 o 
  13   5   4       93.57       96.01     36.74 o 
   0   6   4     4816.25     4774.14     91.67 o 
   1   6   4      228.79      336.24     22.11 o 
   2   6   4     3303.86     3169.85     51.81 o 
   3   6   4      411.05      470.38     27.62 o 
   4   6   4     1079.06     1010.67     47.29 o 
   5   6   4        0.33      -15.21     15.62 o 
   6   6   4     1133.25     1036.67     48.49 o 
   7   6   4       21.02       42.59     22.11 o 
   8   6   4      669.78      563.01     45.14 o 
   9   6   4        0.02       60.92     26.94 o 
  10   6   4      223.04      329.28     40.41 o 
  11   6   4      114.40      110.26     31.39 o 
  12   6   4      140.31      187.88     41.94 o 
   1   7   4        3.95       36.28     15.88 o 
   2   7   4      142.54      165.75     21.61 o 
   3   7   4       55.30       26.34     16.85 o 
   4   7   4      155.46      121.55     34.80 o 
   5   7   4       87.58      197.37     30.88 o 
   6   7   4      250.48      302.07     32.40 o 
   7   7   4       48.45      106.64     28.46 o 
   8   7   4        4.19      -23.93     22.62 o 
   9   7   4      141.27      124.18     30.96 o 
  10   7   4        0.12       40.18     47.94 o 
   0   8   4      368.50      430.25     48.57 o 
   1   8   4       46.61       19.21     18.57 o 
   2   8   4      440.57      421.97     31.15 o 
   3   8   4      638.38      596.19     39.46 o 
   4   8   4      618.64      673.98     47.23 o 
   5   8   4       27.79       42.71     27.04 o 
   6   8   4      466.71      509.40     61.74 o 
   7   8   4        9.30       40.16     30.60 o 
   8   8   4       50.74       53.09     28.87 o 
   9   8   4      255.73      205.01     42.09 o 
  10   8   4      366.21      298.38     47.26 o 
   1   9   4      318.12      327.93     36.69 o 
   2   9   4       58.15       53.15     24.90 o 
   3   9   4        1.49       -4.60     23.47 o 
   4   9   4       96.22       72.13     27.56 o 
   5   9   4        0.91        2.94     31.06 o 
   6   9   4        0.03      -23.42     27.83 o 
   7   9   4       47.97       56.64     33.91 o 
   8   9   4      196.48      205.39     44.10 o 
   0  10   4        9.87      -13.50     31.66 o 
   1  10   4       59.81       37.25     33.36 o 
   2  10   4      143.38      145.33     39.70 o 
   3  10   4      139.05      132.77     33.44 o 
   4  10   4      152.52      185.48     39.50 o 
   5  10   4       38.27       -7.04     29.43 o 
   6  10   4       51.70        0.59     30.90 o 
   1   1   5    26492.40    26436.31    176.79 o 
   2   1   5     7551.68     7295.98     66.72 o 
   3   1   5    11988.76    12101.93     98.68 o 
   4   1   5     1418.04     1397.91     23.90 o 
   5   1   5     8774.24     8732.77     80.68 o 
   6   1   5    10126.76     9518.44     90.33 o 
   7   1   5     4790.96     4391.29     67.01 o 
   8   1   5      155.23      135.59     16.59 o 
   9   1   5     2788.13     2735.84     57.74 o 
  10   1   5      341.34      324.57     27.50 o 
  11   1   5      987.01     1099.17     58.52 o 
  12   1   5        0.59       -2.90     23.42 o 
  13   1   5      237.26      256.32     39.01 o 
  14   1   5       15.48      -31.01     36.33 o 
  15   1   5      166.26      171.09     46.65 o 
   0   2   5      636.71      530.42     25.00 o 
   1   2   5    36278.26    37003.99    263.80 o 
   2   2   5     1497.68     1726.20     36.53 o 
   3   2   5      570.54      537.59     23.61 o 
   4   2   5      128.25       65.87      9.84 o 
   5   2   5      127.66       85.17     11.14 o 
   6   2   5     1762.97     1894.20     35.18 o 
   7   2   5       56.61       31.58     10.62 o 
   8   2   5      467.37      723.47     31.34 o 
   9   2   5        6.99       61.72     20.85 o 
  10   2   5     1175.38     1251.83     45.25 o 
  11   2   5       19.65       55.53     23.32 o 
  12   2   5      132.60      409.32     43.89 o 
  13   2   5      143.56      130.75     38.36 o 
  14   2   5       12.30       58.96     31.66 o 
   1   3   5    10932.58    10544.31     96.70 o 
   2   3   5     4522.67     4326.62     46.79 o 
   3   3   5     7088.72     7017.33     72.24 o 
   4   3   5       81.97      181.60     14.14 o 
   5   3   5     2585.85     2607.58     44.53 o 
   6   3   5      179.28      333.46     29.53 o 
   7   3   5     1203.55     1307.99     39.40 o 
   8   3   5      161.29      151.21     20.96 o 
   9   3   5     2977.31     2649.60     70.38 o 
  10   3   5       85.97       60.56     24.41 o 
  11   3   5      181.80      232.37     31.15 o 
  12   3   5       40.35       10.48     24.02 o 
  13   3   5      441.36      455.17     51.07 o 
  14   3   5        0.11      -10.36     26.72 o 
   0   4   5     1771.08     1719.22     49.65 o 
   1   4   5      135.46      129.71     12.88 o 
   2   4   5      120.67      133.40     12.28 o 
   3   4   5      323.45      401.16     15.93 o 
   4   4   5     4505.22     5309.57     65.87 o 
   5   4   5      298.50      412.89     22.48 o 
   6   4   5      217.46      393.97     23.41 o 
   7   4   5       11.01       93.57     20.63 o 
   8   4   5      145.75      403.07     35.45 o 
   9   4   5       53.83      142.72     25.67 o 
  10   4   5      644.34      590.50     40.64 o 
  11   4   5        0.36       11.78     21.44 o 
  12   4   5       94.30      233.39     34.46 o 
  13   4   5        2.01       47.47     28.81 o 
  14   4   5       43.91      235.08     57.46 o 
   1   5   5      522.68      502.64     22.47 o 
   2   5   5      297.13      298.24     20.99 o 
   3   5   5     6823.55     6705.71     77.12 o 
   4   5   5       21.80       41.21     13.41 o 
   5   5   5     1868.11     1703.74     45.71 o 
   6   5   5      548.02      502.90     31.05 o 
   7   5   5      887.32      914.77     39.20 o 
   8   5   5      339.40      484.79     33.11 o 
   9   5   5      706.39      768.27     44.74 o 
  10   5   5      123.80      107.34     34.87 o 
  11   5   5       83.59      203.09     33.47 o 
  12   5   5        3.31      -12.38     23.54 o 
  13   5   5      238.31      190.23     46.98 o 
   0   6   5       41.97       46.07     20.18 o 
   1   6   5       15.03       23.36     13.26 o 
   2   6   5      134.54      173.41     23.03 o 
   3   6   5       13.93       55.06     16.35 o 
   4   6   5      158.90      138.07     21.76 o 
   5   6   5        5.79        6.84     17.01 o 
   6   6   5       77.68      206.49     30.81 o 
   7   6   5       82.47       53.06     22.44 o 
   8   6   5        1.25      128.64     26.72 o 
   9   6   5       34.82       15.46     25.35 o 
  10   6   5       25.03      124.32     30.09 o 
  11   6   5       46.79       77.53     29.45 o 
  12   6   5      122.66       76.11     31.12 o 
   1   7   5     1909.56     1927.20     64.57 o 
   2   7   5      678.06      630.10     33.49 o 
   3   7   5       68.05      113.86     23.76 o 
   4   7   5      204.00      271.01     29.32 o 
   5   7   5      895.08     1002.69     43.19 o 
   6   7   5        0.49       22.44     22.54 o 
   7   7   5      326.84      363.04     34.75 o 
   8   7   5      186.98      222.50     35.37 o 
   9   7   5       73.32      203.91     37.93 o 
  10   7   5       11.08       23.54     26.05 o 
  11   7   5      723.15      683.39     64.30 o 
   0   8   5      240.43      341.08     45.30 o 
   1   8   5      520.72      547.18     33.95 o 
   2   8   5       51.40       69.46     24.15 o 
   3   8   5       64.19       94.96     23.20 o 
   4   8   5      101.12      114.21     27.42 o 
   5   8   5        4.29      -16.93     21.75 o 
   6   8   5        4.28       13.65     24.32 o 
   7   8   5      146.37      141.17     33.01 o 
   8   8   5       69.79       40.04     27.83 o 
   9   8   5        7.22       49.34     33.30 o 
  10   8   5        4.08       62.18     34.67 o 
   1   9   5      245.14      312.57     37.75 o 
   2   9   5       18.07       24.35     32.60 o 
   3   9   5      265.10      257.41     36.76 o 
   4   9   5      177.04      129.95     30.87 o 
   5   9   5      236.19      268.04     37.94 o 
   6   9   5        0.55      -21.62     28.51 o 
   7   9   5      202.29      261.92     44.74 o 
   8   9   5        0.01       36.84     34.11 o 
   0  10   5      148.82       81.39     49.06 o 
   1  10   5      147.81      122.59     36.51 o 
   2  10   5        0.45       -8.93     37.50 o 
   3  10   5       71.51       84.17     33.16 o 
   4  10   5        0.02        6.52     24.83 o 
   5  10   5        4.18      -41.49     27.66 o 
   6  10   5        2.41      -21.54     31.65 o 
   0   0   6    10828.58    10582.52    129.44 o 
   1   0   6     4419.38     4592.46     51.87 o 
   2   0   6      931.53      802.09     28.27 o 
   3   0   6    10344.11     9854.94    101.59 o 
   4   0   6    14393.59    15141.75    204.74 o 
   5   0   6      496.59      537.10     27.08 o 
   6   0   6    12806.31    12518.40    148.25 o 
   7   0   6      912.56      867.98     37.55 o 
   8   0   6     4743.85     4269.45    120.43 o 
   9   0   6      107.86       83.22     23.88 o 
  10   0   6      587.34      725.45     66.72 o 
  11   0   6        0.08       -4.38     24.07 o 
  12   0   6       35.97       40.37     54.50 o 
  13   0   6       13.31       14.67     36.65 o 
  14   0   6      304.36      358.79     66.54 o 
   1   1   6     3265.43     3540.22     33.96 o 
   2   1   6     1456.82     1563.46     25.96 o 
   3   1   6     1403.46     1805.97     27.56 o 
   4   1   6      736.43      883.96     20.47 o 
   5   1   6     2135.11     2724.14     57.56 o 
   6   1   6      821.75     1141.78     28.54 o 
   7   1   6      214.49      378.42     20.26 o 
   8   1   6      394.16      489.85     28.07 o 
   9   1   6      352.43      467.73     32.96 o 
  10   1   6        0.14      109.62     24.49 o 
  12   1   6       85.91       83.94     28.58 o 
  13   1   6        5.17       12.96     33.66 o 
  14   1   6        2.08      -48.38     37.84 o 
   0   2   6     6615.26     6020.07    116.92 o 
   1   2   6    11959.85    11954.19    100.99 o 
   2   2   6    10087.42     9799.40     94.24 o 
   3   2   6      222.83      378.17     21.92 o 
   4   2   6     7649.63     7627.35     76.39 o 
   5   2   6       25.71       44.55      9.31 o 
   6   2   6     3331.88     3391.28     53.93 o 
   7   2   6      650.63      740.85     29.54 o 
   8   2   6     2734.42     2728.89     66.70 o 
   9   2   6       58.88      -16.26     25.75 o 
  10   2   6      318.92      630.09     46.40 o 
  11   2   6      460.29      402.60     37.43 o 
  12   2   6      859.99      888.26     58.88 o 
  13   2   6       71.14       17.55     47.84 o 
  14   2   6      365.90      261.63     66.41 o 
   1   3   6     1620.68     1564.03     35.21 o 
   2   3   6      168.23      172.22     16.25 o 
   3   3   6     8772.24     8917.63     94.91 o 
   4   3   6      148.35      342.55     23.97 o 
   6   3   6     4242.50     4143.57     67.93 o 
   7   3   6      265.33      399.28     27.09 o 
   8   3   6      472.26      510.33     36.63 o 
  10   3   6      207.72       97.54     25.59 o 
  11   3   6      561.08      453.47     55.29 o 
  12   3   6        0.50       17.74     27.21 o 
  13   3   6       18.56      154.89     40.78 o 
  14   3   6        9.10      -18.25     28.70 o 
   0   4   6      348.57      279.94     39.10 o 
   1   4   6     2511.28     2552.58     45.29 o 
   2   4   6      440.11      335.82     18.24 o 
   3   4   6       51.81      143.59     15.06 o 
   4   4   6     9014.67     9125.80     93.36 o 
   5   4   6      128.00      177.49     21.92 o 
   6   4   6     2496.56     2634.41     59.31 o 
   7   4   6      592.00      579.35     34.43 o 
   8   4   6     1628.21     1709.49     63.30 o 
   9   4   6       69.07       19.88     24.24 o 
  10   4   6      149.68      278.09     33.74 o 
  11   4   6        3.24        3.39     21.39 o 
  12   4   6      958.87      806.66     54.58 o 
  13   4   6      132.80      181.25     35.28 o 
   1   5   6       62.93       52.81     12.82 o 
   2   5   6      126.25      222.44     19.96 o 
   3   5   6        0.93       55.95     13.97 o 
   4   5   6      271.09      253.32     23.68 o 
   5   5   6        7.13       15.36     16.21 o 
   6   5   6       15.00       79.57     18.92 o 
   8   5   6       85.34      103.72     21.61 o 
   9   5   6      125.52      306.64     32.05 o 
  10   5   6       22.17       10.70     22.28 o 
  11   5   6        0.56       61.48     26.80 o 
  12   5   6       15.98       -8.87     25.19 o 
  13   5   6       36.70       95.01     32.28 o 
   0   6   6     3227.45     2850.80     71.26 o 
   1   6   6      519.67      556.60     26.11 o 
   2   6   6     1480.71     1479.38     41.45 o 
   3   6   6      231.47      250.08     22.54 o 
   4   6   6      644.08      707.44     35.71 o 
   5   6   6       59.28       41.91     18.69 o 
   6   6   6      430.15      450.02     32.68 o 
   7   6   6       46.08       36.12     19.87 o 
   8   6   6      568.25      606.73     41.92 o 
   9   6   6       28.36       46.04     25.50 o 
  10   6   6      855.16      868.30     56.85 o 
  11   6   6       14.59        9.81     26.11 o 
  12   6   6      277.67      281.04     40.89 o 
   1   7   6      206.08      171.56     22.31 o 
   2   7   6       25.83       60.16     18.43 o 
   3   7   6        5.64       43.58     20.62 o 
   4   7   6       42.66       42.41     20.37 o 
   5   7   6       73.63      152.60     25.05 o 
   6   7   6      158.51      179.32     32.16 o 
   7   7   6        1.51       11.59     21.37 o 
   8   7   6       35.93       27.57     36.08 o 
   9   7   6      174.67      145.46     33.67 o 
  10   7   6       58.87       66.43     31.74 o 
  11   7   6        1.19      130.64     43.11 o 
   0   8   6      935.10      944.03     63.50 o 
   1   8   6      147.78      218.84     25.39 o 
   2   8   6      946.13     1099.68     49.40 o 
   3   8   6       20.81       29.07     22.74 o 
   4   8   6       61.90       87.79     23.46 o 
   5   8   6       14.04        7.63     22.10 o 
   6   8   6      496.79      476.32     44.36 o 
   7   8   6        4.38       12.19     25.54 o 
   8   8   6      325.89      349.21     59.04 o 
   9   8   6      151.64       78.90     32.14 o 
  10   8   6      465.74      562.03     61.01 o 
   1   9   6       70.38       77.66     27.21 o 
   2   9   6        0.57      -19.68     21.75 o 
   3   9   6      280.29      169.25     32.08 o 
   4   9   6      104.00      107.29     29.51 o 
   5   9   6       85.38      116.45     31.17 o 
   6   9   6        1.76      -31.24     25.79 o 
   7   9   6        0.06       34.75     31.42 o 
   8   9   6      185.17      166.68     41.57 o 
   0  10   6     1029.76     1075.99    105.27 o 
   1  10   6        4.67       40.40     27.74 o 
   2  10   6      203.64      216.48     48.77 o 
   3  10   6       13.32       11.09     29.10 o 
   4  10   6      136.75      142.11     33.10 o 
   5  10   6       24.37      -41.06     27.37 o 
   1   1   7      170.39       94.55      9.08 o 
   2   1   7      892.44     1077.82     22.27 o 
   3   1   7    13098.38    12262.55    101.26 o 
   4   1   7      398.67      458.61     30.96 o 
   5   1   7     8390.88     8072.49     92.41 o 
   6   1   7      206.57      284.62     17.52 o 
   7   1   7     1683.40     1798.05     51.83 o 
   8   1   7      166.72      276.58     25.34 o 
   9   1   7     1700.58     1738.06     47.88 o 
  10   1   7       47.01       44.29     28.54 o 
  11   1   7      669.51      604.72     51.90 o 
  12   1   7        6.25       14.84     40.28 o 
  13   1   7      121.06      133.65     38.21 o 
  14   1   7        2.91       -9.38     27.22 o 
   0   2   7       28.16       -0.50     13.94 o 
   1   2   7    21718.11    22101.25    150.17 o 
   2   2   7     3924.44     4132.20     46.42 o 
   3   2   7     3912.16     3976.61     50.78 o 
   4   2   7     2387.05     2711.44     41.60 o 
   5   2   7       64.79      128.38     21.69 o 
   6   2   7      508.33      493.35     22.48 o 
   7   2   7     1050.19      945.60     33.24 o 
   9   2   7       28.03        7.73     19.51 o 
  10   2   7      735.16      670.06     59.51 o 
  11   2   7       66.03      203.25     30.47 o 
  12   2   7       53.29      232.58     39.13 o 
  13   2   7        1.18      -24.73     27.13 o 
  14   2   7       24.87      178.83     61.62 o 
   1   3   7     2963.47     2367.43     41.31 o 
   2   3   7      150.96      196.62     15.80 o 
   3   3   7     7060.30     7374.18     77.83 o 
   4   3   7      189.01      162.83     19.56 o 
   5   3   7      846.42      859.71     25.68 o 
   6   3   7     1577.53     1843.88     58.98 o 
   7   3   7     2585.01     2777.92     61.68 o 
   8   3   7      812.34      988.73     61.72 o 
   9   3   7     4341.13     4370.00     92.42 o 
  11   3   7       89.21      179.82     31.57 o 
  12   3   7        2.97       -0.01     22.55 o 
  13   3   7      379.43      284.56     51.55 o 
  14   3   7        2.90      -28.79     28.81 o 
   0   4   7      525.57      666.87     40.45 o 
   1   4   7     1338.97     1317.27     36.32 o 
   2   4   7       62.11       59.62     19.26 o 
   3   4   7       40.06       42.36     12.18 o 
   4   4   7       46.41      131.05     23.70 o 
   5   4   7      492.25      530.12     37.34 o 
   6   4   7       31.46      154.61     22.62 o 
   7   4   7       83.68      297.80     28.20 o 
   8   4   7      547.40      671.41     39.22 o 
   9   4   7       81.26       91.49     26.38 o 
  10   4   7       90.55      163.36     37.54 o 
  11   4   7      143.62      101.83     29.17 o 
  13   4   7        9.89       28.23     27.41 o 
   1   5   7     3876.79     3598.86     52.68 o 
   2   5   7       67.61       58.33     12.50 o 
   3   5   7      395.30      449.26     23.61 o 
   4   5   7      531.12      518.06     33.38 o 
   5   5   7     1262.43     1243.62     46.36 o 
   6   5   7        0.22        4.97     17.83 o 
   7   5   7     2931.09     2907.37     69.29 o 
   8   5   7      146.84      118.49     22.73 o 
   9   5   7      938.64     1001.38     50.24 o 
  10   5   7       29.86       24.42     22.38 o 
  11   5   7      553.04      523.10     46.75 o 
  12   5   7       22.39       17.58     26.46 o 
  13   5   7      377.22      342.16     45.22 o 
   0   6   7     1780.29     1721.81     76.48 o 
   1   6   7      279.49      316.79     22.48 o 
   2   6   7       14.56       21.93     15.59 o 
   3   6   7       24.81       46.72     19.40 o 
   4   6   7      164.94      207.90     25.09 o 
   5   6   7       74.98       45.55     18.77 o 
   6   6   7        3.37       70.06     21.30 o 
   7   6   7      323.63      226.88     27.70 o 
   8   6   7       54.01       78.65     25.63 o 
   9   6   7      227.68      129.88     28.44 o 
  10   6   7       28.30      194.27     35.21 o 
  11   6   7       30.65       26.93     28.46 o 
  12   6   7        3.72       50.55     29.64 o 
   1   7   7      986.27     1098.29     40.85 o 
   2   7   7       63.00       18.24     19.15 o 
   3   7   7      850.52      765.99     50.86 o 
   4   7   7      201.54      188.22     27.23 o 
   5   7   7     1449.92     1550.41     52.82 o 
   6   7   7        1.96       12.97     19.95 o 
   7   7   7      527.08      522.76     41.63 o 
   8   7   7      339.13      262.31     34.07 o 
   9   7   7      254.32      247.84     47.86 o 
  10   7   7        1.65       15.19     27.21 o 
  11   7   7      363.07      324.88     44.04 o 
   0   8   7        6.71       17.23     42.42 o 
   1   8   7      159.80      129.63     25.37 o 
   2   8   7       46.97       94.62     24.21 o 
   3   8   7       70.59      105.95     25.13 o 
   4   8   7      388.07      306.48     33.11 o 
   5   8   7       74.56       24.03     24.45 o 
   6   8   7       53.63       51.66     27.09 o 
   7   8   7       44.56       55.76     27.56 o 
   8   8   7       38.90       45.30     29.58 o 
   9   8   7       45.76       81.32     32.38 o 
   1   9   7     1102.59     1076.52     62.32 o 
   2   9   7       14.03       49.20     26.07 o 
   3   9   7      218.33      294.17     34.06 o 
   4   9   7       46.34       58.89     27.85 o 
   5   9   7      397.34      451.91     45.41 o 
   6   9   7       22.36       20.53     26.82 o 
   7   9   7       45.73       12.49     32.00 o 
   8   9   7        1.14       10.12     33.26 o 
   0  10   7      178.29      103.01     50.35 o 
   1  10   7       44.57       17.28     32.39 o 
   2  10   7        3.40      -37.40     24.93 o 
   3  10   7        1.23       63.01     33.11 o 
   4  10   7       24.74       63.24     33.89 o 
   5  10   7        0.17      -27.93     39.10 o 
   0   0   8    14192.79    13969.33    170.91 o 
   1   0   8      363.75      290.30     17.64 o 
   2   0   8      407.09      326.55     21.43 o 
   3   0   8     2404.28     2416.09     46.13 o 
   4   0   8     2394.36     2107.93     82.69 o 
   5   0   8        2.26       23.12     14.44 o 
   6   0   8    11147.35    10638.26    136.42 o 
   7   0   8       45.04       14.72     15.69 o 
   8   0   8     3513.07     3474.21     76.37 o 
   9   0   8      141.60       72.63     68.88 o 
  10   0   8      231.67      412.57     45.64 o 
  11   0   8      153.02      118.26     45.18 o 
  12   0   8      269.46      330.11     63.23 o 
  13   0   8        9.40       44.07     43.06 o 
  14   0   8      106.31      186.30     59.15 o 
   1   1   8     2650.90     2906.83     32.18 o 
   2   1   8       36.92       47.77      9.90 o 
   3   1   8      739.03      846.13     26.10 o 
   4   1   8      116.71      171.39     12.37 o 
   7   1   8      452.24      744.93     34.53 o 
   8   1   8      657.12      710.25     33.10 o 
  10   1   8        7.74        0.47     22.97 o 
  11   1   8      293.98      352.24     41.32 o 
  12   1   8       43.44       40.70     27.73 o 
  13   1   8       25.14       47.67     28.83 o 
  14   1   8        0.16       45.62     33.03 o 
   0   2   8       18.85       -2.81     10.81 o 
   1   2   8      912.10     1157.87     24.84 o 
   2   2   8     6209.95     5715.66     59.30 o 
   3   2   8      751.26      933.55     25.95 o 
   4   2   8    14742.04    15202.31    130.25 o 
   5   2   8      151.31      154.14     21.88 o 
   6   2   8     2080.44     2167.61     42.08 o 
   7   2   8       89.85      145.06     23.60 o 
   8   2   8     2770.43     2591.24     67.19 o 
   9   2   8       54.43       42.10     21.81 o 
  10   2   8      185.28      240.19     32.13 o 
  11   2   8       97.15      127.17     33.67 o 
  12   2   8      210.46      238.48     39.59 o 
  13   2   8       44.64       13.85     28.30 o 
  14   2   8      653.57      643.67    123.09 o 
   1   3   8       41.13       62.61     13.46 o 
   2   3   8     2627.99     2882.19     46.91 o 
   3   3   8      339.36      428.76     19.58 o 
   4   3   8       23.48       68.19     16.79 o 
   5   3   8        0.19       45.26     16.85 o 
   6   3   8      492.40      544.78     33.54 o 
   7   3   8      252.79      591.48     35.12 o 
   9   3   8      595.85      786.40     72.54 o 
  10   3   8      680.06      700.19     47.13 o 
  11   3   8      152.77      101.01     28.46 o 
  12   3   8        0.74        0.30     27.49 o 
  13   3   8       30.34       98.55     38.93 o 
  14   3   8        1.29      -26.51     32.78 o 
   0   4   8     1315.63     1176.89     92.63 o 
   1   4   8     8611.30     8291.53     91.93 o 
   2   4   8     3059.26     2957.53     51.08 o 
   3   4   8       79.53      111.27     16.49 o 
   4   4   8     2189.81     2109.32     52.53 o 
   5   4   8      517.38      395.54     37.28 o 
   6   4   8     2601.61     2306.97     59.56 o 
   7   4   8      192.28      284.40     35.78 o 
   8   4   8     2183.73     2074.09     59.34 o 
   9   4   8      193.64      102.09     27.67 o 
  10   4   8      605.98      589.09     46.38 o 
  11   4   8        2.75       12.28     24.78 o 
  12   4   8      542.14      545.73     53.80 o 
  13   4   8       43.16       50.48     32.00 o 
   1   5   8       25.78       65.13     14.79 o 
   2   5   8      546.11      602.90     29.21 o 
   3   5   8       22.08       36.71     15.14 o 
   4   5   8        7.57       34.01     18.74 o 
   5   5   8       13.78      138.18     23.81 o 
   6   5   8       10.22       -5.02     17.65 o 
   7   5   8        3.17      160.06     26.37 o 
   8   5   8       91.24      100.54     24.44 o 
   9   5   8       28.48       37.08     22.18 o 
  10   5   8       65.72       56.14     23.89 o 
  11   5   8      112.35      236.23     36.10 o 
  12   5   8       24.34       24.54     34.08 o 
   0   6   8     1793.55     1615.67     60.62 o 
   1   6   8        5.51      -12.89     15.44 o 
   2   6   8     1602.59     1652.07     44.79 o 
   3   6   8       72.90      139.94     22.37 o 
   4   6   8     2234.52     2303.05     60.20 o 
   5   6   8        0.89       17.99     18.73 o 
   6   6   8      882.80      922.58     43.15 o 
   7   6   8       48.04      147.82     27.17 o 
   8   6   8      277.10      331.22     34.96 o 
   9   6   8       58.51       86.24     24.78 o 
  10   6   8      501.99      501.39     46.86 o 
  11   6   8       11.85       -6.87     27.04 o 
  12   6   8      379.99      225.62     48.81 o 
   1   7   8       39.41       71.31     19.67 o 
   2   7   8      167.32      222.25     27.32 o 
   3   7   8      319.01      387.40     33.93 o 
   4   7   8        0.31       38.92     21.79 o 
   5   7   8        2.19       64.65     19.66 o 
   6   7   8       25.93       11.03     19.52 o 
   7   7   8       18.00       24.75     23.41 o 
   8   7   8       64.64       66.56     25.97 o 
   9   7   8       35.53       42.47     29.26 o 
  10   7   8       33.23       40.01     30.00 o 
  11   7   8        3.28       15.53     27.93 o 
   0   8   8     2239.56     2308.36     90.11 o 
   1   8   8      835.85      794.96     50.63 o 
   2   8   8      446.17      466.42     36.86 o 
   3   8   8        4.77       27.21     20.90 o 
   4   8   8      273.83      289.67     32.54 o 
   5   8   8       17.38       25.34     22.45 o 
   6   8   8      316.08      327.43     39.80 o 
   7   8   8        3.95      -29.16     24.86 o 
   8   8   8      196.41      135.22     34.51 o 
   9   8   8        0.05       -6.94     25.84 o 
   1   9   8       54.84       83.47     30.98 o 
   2   9   8        5.86      -26.28     22.64 o 
   3   9   8       61.35       50.33     27.90 o 
   4   9   8      148.75      152.73     51.04 o 
   5   9   8       51.92       56.33     28.76 o 
   6   9   8        0.03       -0.56     25.75 o 
   7   9   8       33.22        4.37     30.83 o 
   0  10   8      666.09      728.39     90.56 o 
   1  10   8       16.65       38.67     32.59 o 
   2  10   8      357.72      414.97     45.72 o 
   3  10   8       13.15       29.32     40.06 o 
   4  10   8       26.68       95.82     35.77 o 
   5  10   8        0.54      -39.08     26.05 o 
   1   1   9    17121.34    17130.76    102.94 o 
   2   1   9      108.06      202.62     13.35 o 
   3   1   9     4286.29     4076.49     47.69 o 
   4   1   9      458.91      435.11     18.16 o 
   5   1   9     3875.56     4051.87     49.23 o 
   6   1   9      522.06      435.45     20.36 o 
   7   1   9     4805.26     4660.43     68.86 o 
   8   1   9       14.90        9.33     13.67 o 
   9   1   9     4105.11     4052.90     89.12 o 
  10   1   9      115.93       23.34     29.62 o 
  11   1   9       45.26      166.97     29.85 o 
  12   1   9       17.75        5.15     28.21 o 
  13   1   9      132.45      122.34     37.17 o 
  14   1   9        0.03       17.09     42.35 o 
   0   2   9     8383.15     8355.25     97.14 o 
   1   2   9       12.23       22.44      7.81 o 
   2   2   9     1385.25     1556.75     30.91 o 
   3   2   9     1556.62     1788.41     32.40 o 
   4   2   9     5857.42     6177.54     83.17 o 
   5   2   9      280.35      258.10     18.29 o 
   7   2   9        2.01       81.66     21.77 o 
   9   2   9      759.14      803.36     46.13 o 
  10   2   9      145.59       88.93     27.11 o 
  11   2   9       24.67       35.87     27.78 o 
  12   2   9      146.09      252.96     40.07 o 
  13   2   9       24.18       49.74     36.84 o 
  14   2   9       47.99      215.65     63.56 o 
   1   3   9     1289.85     1199.22     27.21 o 
   2   3   9     1274.10     1458.39     47.87 o 
   3   3   9    11006.89    10957.42    107.15 o 
   4   3   9      152.15      235.28     26.24 o 
   5   3   9     2503.10     2183.66     53.69 o 
   6   3   9      405.79      420.04     31.05 o 
   7   3   9     3210.10     3147.98     68.92 o 
   8   3   9      774.73      854.72     47.25 o 
   9   3   9      370.97      425.08     38.45 o 
  10   3   9      225.66      188.81     32.12 o 
  11   3   9      315.91      329.48     46.51 o 
  12   3   9       24.85       43.92     29.80 o 
  13   3   9      330.75      320.31     47.83 o 
   0   4   9     3368.66     3294.95     84.28 o 
   1   4   9     5286.63     5023.17     70.07 o 
   2   4   9      247.87      389.04     23.73 o 
   3   4   9      327.99      236.17     20.25 o 
   4   4   9      146.53      148.92     22.09 o 
   5   4   9       14.03      136.55     23.08 o 
   6   4   9       40.14       90.27     20.86 o 
   7   4   9        8.30        9.60     22.73 o 
   9   4   9      137.75      111.42     28.93 o 
  10   4   9      109.48      169.49     35.80 o 
  11   4   9        7.29      -20.81     23.26 o 
  12   4   9      150.70      117.91     31.27 o 
  13   4   9       38.33      -12.28     33.15 o 
   1   5   9     3649.22     3467.19     57.73 o 
   2   5   9        0.05       18.53     15.94 o 
   3   5   9     1466.96     1374.34     48.60 o 
   4   5   9        3.52       14.39     18.54 o 
   5   5   9     1562.56     1522.59     52.65 o 
   6   5   9      498.55      490.10     36.51 o 
   7   5   9      443.99      688.81     42.02 o 
   8   5   9       21.31        9.26     19.96 o 
   9   5   9      406.34      410.43     37.02 o 
  10   5   9       10.68      -16.86     22.65 o 
  11   5   9      523.86      525.06     48.48 o 
  12   5   9       20.47        4.07     25.92 o 
   0   6   9      783.07      718.59     57.88 o 
   1   6   9      595.47      705.68     38.00 o 
   2   6   9      142.16      238.51     25.01 o 
   3   6   9      908.95      899.88     40.44 o 
   4   6   9       33.63       87.29     21.60 o 
   5   6   9        0.11       -6.72     18.02 o 
   6   6   9       25.84       79.39     21.46 o 
   7   6   9      208.31      232.36     36.14 o 
   8   6   9      158.60      156.03     36.87 o 
   9   6   9        0.44       -0.26     22.92 o 
  10   6   9       32.97       58.18     27.05 o 
  11   6   9       21.37       30.39     27.16 o 
   1   7   9      863.73      922.85     39.41 o 
   2   7   9       69.55      109.75     24.60 o 
   3   7   9      558.41      611.23     40.83 o 
   4   7   9      102.96      134.20     26.71 o 
   5   7   9      510.96      625.19     39.20 o 
   6   7   9       12.03        3.32     18.65 o 
   7   7   9      217.39      304.97     35.96 o 
   8   7   9        7.97      -19.50     22.68 o 
   9   7   9      329.95      327.70     41.71 o 
  10   7   9        5.51        8.76     27.24 o 
   0   8   9      726.49      822.20     63.50 o 
   1   8   9        5.67        7.75     23.07 o 
   2   8   9      100.84      100.00     33.16 o 
   3   8   9       12.99       -7.95     20.70 o 
   4   8   9       27.23       19.22     21.58 o 
   5   8   9        2.28        1.15     24.03 o 
   6   8   9       32.47      114.18     33.35 o 
   7   8   9       27.41        4.00     23.74 o 
   8   8   9        4.49      -16.63     27.03 o 
   9   8   9       10.58       54.70     32.16 o 
   1   9   9      670.53      697.11     52.99 o 
   2   9   9        2.34       14.23     23.43 o 
   3   9   9       37.39       86.67     29.04 o 
   4   9   9       85.49       13.85     30.59 o 
   5   9   9      241.62      171.93     35.31 o 
   6   9   9       15.41        6.41     27.32 o 
   7   9   9       27.84      -30.04     34.22 o 
   0  10   9        2.84       74.52     52.79 o 
   1  10   9        2.04       -7.31     32.11 o 
   2  10   9       30.31       14.48     30.84 o 
   3  10   9        0.01       34.31     32.20 o 
   4  10   9       49.86       46.09     34.50 o 
   0   0  10       61.15      109.74     21.14 o 
   1   0  10     2096.85     2204.60     42.39 o 
   2   0  10     2143.95     1994.28     45.73 o 
   3   0  10     3151.22     3261.67     59.24 o 
   4   0  10    20128.48    19670.02    189.00 o 
   5   0  10        0.79       21.77     15.53 o 
   6   0  10     5830.66     6001.15     98.98 o 
   7   0  10      918.48      879.45     41.75 o 
   8   0  10     2215.19     2330.40     81.22 o 
   9   0  10      464.78      527.89     49.41 o 
  10   0  10      831.43      818.01    106.78 o 
  11   0  10      840.38      735.75     97.50 o 
  12   0  10      527.90      450.71     73.98 o 
  13   0  10        4.63       78.34     48.09 o 
  14   0  10      201.82      216.94     64.29 o 
   1   1  10     4043.73     3995.59     40.85 o 
   2   1  10      710.60      715.65     23.24 o 
   3   1  10     1610.91     1806.48     49.65 o 
   4   1  10     2572.18     2812.70     42.97 o 
   5   1  10      548.69      615.07     22.28 o 
   6   1  10       27.56       17.15     13.64 o 
   8   1  10      282.37      201.32     26.71 o 
  10   1  10       36.62       23.41     22.52 o 
  11   1  10      218.08       62.69     29.88 o 
  12   1  10        3.54      120.15     40.00 o 
  13   1  10       49.31      176.39     40.30 o 
  14   1  10        1.02       -1.22     32.31 o 
   0   2  10     1378.29     1343.37     41.82 o 
   1   2  10       32.67       79.45     10.34 o 
   2   2  10     6767.65     6970.45     68.13 o 
   3   2  10     1618.02     1676.92     31.57 o 
   4   2  10     9333.51     9286.16     96.38 o 
   5   2  10      403.40      577.70     30.50 o 
   6   2  10     3384.58     3184.97     65.47 o 
   7   2  10      241.71      278.37     38.89 o 
   8   2  10     1470.01     1561.98     57.38 o 
   9   2  10      244.97      490.15     40.02 o 
  10   2  10      388.21      399.48     45.60 o 
  11   2  10        1.28       50.41     29.16 o 
  12   2  10      334.39      313.01     45.01 o 
  13   2  10        0.15        6.85     32.31 o 
  14   2  10      389.60      392.83     56.79 o 
   1   3  10      852.38      877.25     36.67 o 
   2   3  10     3808.87     3912.92     95.70 o 
   4   3  10       12.81       19.86     16.14 o 
   5   3  10      700.23      829.38     46.45 o 
   6   3  10       77.44       51.37     19.82 o 
   8   3  10        0.85      106.26     26.03 o 
   9   3  10       36.80       10.13     22.58 o 
  10   3  10      176.92      219.14     43.69 o 
  11   3  10       69.06      179.19     57.04 o 
  12   3  10        3.30       -3.08     28.78 o 
  13   3  10       84.96      156.57     42.82 o 
   0   4  10     1653.72     1591.90     61.27 o 
   1   4  10     1316.64     1516.67     41.61 o 
   2   4  10     6133.12     5953.15     78.92 o 
   3   4  10       56.47       75.09     19.95 o 
   4   4  10      613.22      528.88     39.18 o 
   5   4  10       23.21       36.13     19.31 o 
   6   4  10     1143.48      898.05     43.25 o 
   7   4  10      242.90      195.27     27.56 o 
   8   4  10     1985.47     2209.45     74.57 o 
   9   4  10       14.14      -11.19     22.95 o 
  10   4  10      415.56      577.49     47.59 o 
  11   4  10       48.37       66.49     28.25 o 
  12   4  10       24.58       67.71     34.59 o 
  13   4  10       23.86       29.73     36.88 o 
   1   5  10     1146.73     1124.31     43.89 o 
   2   5  10      100.02      103.28     19.51 o 
   3   5  10       13.21       74.60     22.45 o 
   4   5  10       25.78      -20.14     17.59 o 
   5   5  10       52.11       54.20     22.19 o 
   6   5  10      201.74      270.34     30.77 o 
   7   5  10      120.11      146.03     31.44 o 
   8   5  10       18.53       57.10     23.65 o 
   9   5  10      145.68      118.62     26.45 o 
  10   5  10        5.40       26.43     26.96 o 
  11   5  10       48.85       42.92     30.26 o 
  12   5  10        9.51      -33.35     29.09 o 
   0   6  10     3989.48     4102.36     90.02 o 
   1   6  10      279.65      344.75     27.72 o 
   2   6  10     1278.08     1305.65     48.59 o 
   3   6  10      330.47      303.31     46.14 o 
   4   6  10      471.60      396.86     35.52 o 
   5   6  10        8.99       -0.66     21.31 o 
   6   6  10      409.07      523.03     41.34 o 
   7   6  10       31.87       25.62     21.34 o 
   8   6  10      154.21      115.26     24.52 o 
   9   6  10       46.66       22.83     25.40 o 
  10   6  10      171.14      186.43     33.13 o 
  11   6  10        1.40       -2.12     26.71 o 
   1   7  10       36.21       24.41     23.91 o 
   2   7  10       35.94        2.28     20.43 o 
   3   7  10      150.04      162.86     37.37 o 
   4   7  10       54.25       42.35     22.39 o 
   5   7  10      282.55      313.81     43.46 o 
   6   7  10      226.90      235.48     29.32 o 
   7   7  10       55.40       75.89     24.21 o 
   8   7  10       14.68      -27.48     22.28 o 
   9   7  10       15.27       58.17     27.04 o 
  10   7  10       70.68       51.99     40.77 o 
   0   8  10     1513.34     1564.95    110.01 o 
   1   8  10        5.81       35.28     25.09 o 
   2   8  10       12.91      -10.59     23.64 o 
   3   8  10        0.54       11.54     21.27 o 
   4   8  10      312.32      341.16     37.42 o 
   5   8  10       10.17       48.79     23.56 o 
   6   8  10      247.51      261.99     35.27 o 
   7   8  10        0.03       19.88     25.44 o 
   8   8  10       55.74       79.17     29.46 o 
   9   8  10        0.54       -3.29     28.48 o 
   1   9  10       13.45       51.49     31.49 o 
   2   9  10        0.00      -11.89     27.26 o 
   3   9  10      166.80      144.57     35.71 o 
   4   9  10       32.81       52.42     25.30 o 
   5   9  10       10.91        4.85     26.26 o 
   6   9  10        1.99      -10.40     26.68 o 
   7   9  10        0.58       -2.07     41.34 o 
   0  10  10       47.23       72.69     51.29 o 
   1  10  10        0.58       30.34     32.17 o 
   2  10  10      257.86      216.21     43.73 o 
   3  10  10        2.10        8.18     64.70 o 
   1   1  11      714.12      612.32     18.39 o 
   2   1  11     4418.88     4577.58     57.53 o 
   3   1  11     2921.29     3065.77     58.67 o 
   4   1  11      426.22      562.22     21.92 o 
   5   1  11     3021.38     3114.29     55.80 o 
   6   1  11      503.13      393.21     37.84 o 
   7   1  11     3148.16     2964.56     56.72 o 
   8   1  11      120.36      260.08     27.13 o 
   9   1  11     2532.76     2392.56     97.92 o 
  10   1  11      282.58      379.76     37.95 o 
  11   1  11      214.19      180.93     37.47 o 
  12   1  11       88.39       52.17     51.92 o 
  13   1  11      397.56      460.36     54.38 o 
  14   1  11        6.97      -26.28     45.60 o 
   0   2  11       14.96        3.09     11.57 o 
   1   2  11      923.40      951.10     23.12 o 
   2   2  11      137.63      213.00     13.19 o 
   3   2  11      762.47      642.68     22.90 o 
   4   2  11      981.57     1023.22     26.77 o 
   5   2  11       23.83       40.50     13.31 o 
   7   2  11      185.19      287.91     28.80 o 
   8   2  11      272.97      442.17     37.78 o 
   9   2  11      939.42      931.09     70.82 o 
  10   2  11      126.22      197.51     39.88 o 
  11   2  11        4.33        4.41     23.63 o 
  12   2  11       14.10      161.92     39.09 o 
  13   2  11        0.35       12.72     31.15 o 
   1   3  11     3272.32     3291.61     53.52 o 
   2   3  11     1199.17     1230.68     36.22 o 
   3   3  11     1972.76     1890.25     42.32 o 
   4   3  11      257.86      257.80     26.13 o 
   5   3  11     3264.45     3146.68     74.89 o 
   6   3  11      542.57      431.25     33.60 o 
   7   3  11     2854.78     2643.73     65.99 o 
   8   3  11      121.88      109.35     24.84 o 
   9   3  11      252.74      380.03     58.58 o 
  10   3  11      141.77       51.91     26.39 o 
  11   3  11      611.44      725.34     60.27 o 
  12   3  11       52.05       44.48     33.47 o 
  13   3  11      260.39      340.94     50.53 o 
   0   4  11    11250.56    10440.39    171.78 o 
   1   4  11       45.43      124.83     20.13 o 
   2   4  11      295.00      333.62     24.59 o 
   3   4  11       26.53       84.81     30.38 o 
   4   4  11      242.30      323.00     30.45 o 
   5   4  11       90.16       55.84     20.82 o 
   6   4  11      141.96      295.56     30.92 o 
   7   4  11      491.62      556.40     39.40 o 
   8   4  11       20.35      162.30     28.04 o 
   9   4  11      365.65      311.76     37.41 o 
  10   4  11       50.90      101.19     50.66 o 
  11   4  11        0.48       43.28     28.22 o 
  12   4  11      111.24      108.23     40.02 o 
   1   5  11     2226.20     2266.43     55.92 o 
   2   5  11      299.36      305.00     26.21 o 
   3   5  11     4339.12     4230.25     82.73 o 
   4   5  11      167.72      144.08     27.10 o 
   5   5  11      445.10      494.01     37.25 o 
   6   5  11       42.58       52.68     23.58 o 
   7   5  11      818.86      929.77     48.99 o 
   8   5  11        1.28        0.68     20.82 o 
   9   5  11      359.92      307.85     35.24 o 
  10   5  11        7.67      -15.49     25.39 o 
  11   5  11      174.19      183.08     36.12 o 
  12   5  11        3.60      -23.38     30.03 o 
   0   6  11     1416.00     1243.87     66.64 o 
   1   6  11      808.65      759.35     48.79 o 
   2   6  11        1.41      144.66     34.76 o 
   3   6  11        0.32       44.37     23.44 o 
   4   6  11       29.45       27.79     23.29 o 
   5   6  11       12.79       26.08     23.10 o 
   6   6  11       18.39       37.82     22.33 o 
   7   6  11        5.02       15.67     21.47 o 
   8   6  11        0.24       39.27     23.17 o 
   9   6  11        2.02       -2.32     23.14 o 
  10   6  11       32.80       36.32     27.66 o 
  11   6  11       29.40       33.06     29.26 o 
   1   7  11     1821.23     1685.22     64.83 o 
   2   7  11      178.21      159.06     27.52 o 
   3   7  11      154.03      260.17     32.21 o 
   4   7  11      126.86      119.44     25.71 o 
   5   7  11      599.35      570.74     44.00 o 
   6   7  11       83.17       88.54     24.58 o 
   7   7  11       54.38      119.21     26.29 o 
   8   7  11        0.28       26.20     23.75 o 
   9   7  11      303.62      368.30     41.23 o 
  10   7  11       10.73       26.54     29.12 o 
   0   8  11      519.56      372.64    158.26 o 
   1   8  11       29.75       44.22     27.39 o 
   2   8  11       20.15       49.31     27.37 o 
   3   8  11       77.20       92.62     25.43 o 
   4   8  11       53.31       13.57     23.26 o 
   5   8  11        1.96       -6.16     21.97 o 
   6   8  11        2.89       16.82     21.97 o 
   7   8  11        3.16      -15.28     27.29 o 
   8   8  11       12.84       31.64     28.17 o 
   1   9  11      150.98      155.71     37.68 o 
   2   9  11        6.30        4.40     25.28 o 
   3   9  11      115.49      136.70     34.95 o 
   4   9  11       44.16       26.99     27.28 o 
   5   9  11      218.79      167.48     35.87 o 
   6   9  11       11.47       36.15     29.78 o 
   0  10  11        0.56       23.72     46.14 o 
   1  10  11       19.01       31.60     33.78 o 
   2  10  11        6.35        4.58     31.27 o 
   0   0  12       26.74      124.98     24.21 o 
   1   0  12      823.70      788.60     30.20 o 
   2   0  12      112.22      104.12     18.48 o 
   3   0  12      553.29      578.49     31.49 o 
   4   0  12     4092.84     4168.15     83.74 o 
   5   0  12        8.92       21.56     16.79 o 
   6   0  12      988.60      968.09     53.96 o 
   7   0  12       47.00       63.21     26.05 o 
   8   0  12     2641.36     2574.39    104.30 o 
   9   0  12     2195.34     2006.48    154.12 o 
  10   0  12     1116.32      954.68     92.69 o 
  11   0  12      626.65      605.78     84.50 o 
  12   0  12       55.34       89.51     48.86 o 
  13   0  12      197.89      163.36     57.71 o 
   1   1  12      453.51      525.00     18.37 o 
   2   1  12      455.52      537.00     21.52 o 
   3   1  12      238.24      285.88     18.33 o 
   4   1  12     1818.02     1728.66     35.20 o 
   6   1  12        1.95        2.08     13.09 o 
   7   1  12       50.87      207.30     25.48 o 
   8   1  12      531.20      559.12     41.99 o 
   9   1  12      346.32      463.06     60.89 o 
  10   1  12      250.50      328.77     54.26 o 
  11   1  12       22.11      192.89     40.03 o 
  12   1  12        0.23       31.86     32.19 o 
  13   1  12       27.27      181.70     44.23 o 
   0   2  12     1973.20     2034.19     53.31 o 
   1   2  12       82.66      108.00     12.52 o 
   2   2  12     2802.96     2691.45     38.29 o 
   3   2  12      737.79      949.02     28.02 o 
   4   2  12      807.08      881.72     30.35 o 
   5   2  12      332.12      364.89     23.27 o 
   6   2  12     2380.83     2170.57     52.91 o 
   7   2  12       37.33      -17.70     16.61 o 
   8   2  12     1319.04     1398.24     53.77 o 
   9   2  12      699.72      811.38     51.78 o 
  10   2  12     1073.92     1204.73     62.67 o 
  11   2  12       22.69        9.38     25.71 o 
  12   2  12      468.02      461.27     54.57 o 
  13   2  12        5.27       14.36     31.52 o 
   1   3  12      237.71      279.13     17.23 o 
   2   3  12        0.47       13.41     12.44 o 
   3   3  12      522.06      481.80     43.17 o 
   4   3  12       48.26      196.20     30.94 o 
   5   3  12      423.67      554.66     41.05 o 
   6   3  12       62.84      182.89     26.39 o 
   7   3  12      173.96      325.44     40.10 o 
   8   3  12      451.46      413.17     39.75 o 
   9   3  12       87.88      166.42     31.32 o 
  10   3  12      145.18      117.43     36.05 o 
  11   3  12        7.59      151.50     39.19 o 
  12   3  12        0.21      -42.36     28.24 o 
  13   3  12        0.56       48.37     42.74 o 
   0   4  12      201.70      172.88     23.96 o 
   1   4  12       38.47        1.81     15.96 o 
   2   4  12     5225.86     5043.25     75.87 o 
   3   4  12      133.08      267.89     28.72 o 
   4   4  12     4794.18     4312.25     83.31 o 
   5   4  12       93.34       68.93     22.76 o 
   6   4  12     1318.22     1374.12     54.15 o 
   7   4  12       16.11       91.73     25.00 o 
   8   4  12      744.55      926.63     49.60 o 
   9   4  12      271.22      190.02     29.95 o 
  10   4  12      479.06      457.06     45.04 o 
  11   4  12        6.11      -29.77     42.74 o 
  12   4  12      118.85       85.28     42.36 o 
   1   5  12     1251.27     1327.56     46.56 o 
   2   5  12      566.63      558.29     38.68 o 
   3   5  12       58.31      205.53     29.40 o 
   4   5  12       58.72      101.04     25.74 o 
   5   5  12      159.76      168.83     29.72 o 
   6   5  12      390.14      372.87     35.84 o 
   7   5  12      637.27      723.06     45.86 o 
   8   5  12       95.01       95.84     26.53 o 
   9   5  12      193.44      352.88     36.45 o 
  10   5  12        1.45       13.55     26.07 o 
  11   5  12       69.78       58.65     30.22 o 
   0   6  12     4228.64     4013.86    176.12 o 
   1   6  12        0.98       88.26     27.92 o 
   2   6  12     1636.65     1605.22     62.59 o 
   3   6  12      198.29      155.71     29.22 o 
   4   6  12      744.97      826.39     47.17 o 
   5   6  12        5.22        6.35     21.52 o 
   6   6  12      472.39      562.29     42.45 o 
   7   6  12       16.60       41.70     25.04 o 
   8   6  12      378.84      436.38     40.32 o 
   9   6  12        5.41       -1.73     23.50 o 
  10   6  12      344.92      301.52     42.25 o 
  11   6  12        0.42      -10.36     26.04 o 
   1   7  12        0.29      -11.07     25.93 o 
   2   7  12       16.21       19.81     28.97 o 
   3   7  12      120.66      101.02     25.75 o 
   4   7  12        0.14        0.02     20.23 o 
   5   7  12      118.21      152.28     27.80 o 
   6   7  12        0.23       29.69     21.21 o 
   7   7  12        3.42       17.49     21.40 o 
   8   7  12       13.69       39.62     24.50 o 
   9   7  12       73.70       66.79     28.52 o 
   0   8  12      750.89      737.09    129.70 o 
   1   8  12      134.07      120.32     36.47 o 
   2   8  12      235.42      238.26     35.98 o 
   3   8  12       20.40       70.97     29.74 o 
   4   8  12      382.19      319.40     38.86 o 
   5   8  12        7.32       -5.29     22.39 o 
   6   8  12      480.29      445.68     38.93 o 
   7   8  12        4.62       -7.61     27.82 o 
   8   8  12       95.01      108.12     30.54 o 
   1   9  12        0.58      -10.56     28.02 o 
   2   9  12        2.38      -28.47     40.24 o 
   3   9  12       71.76       89.15     30.79 o 
   4   9  12       56.07       34.40     28.80 o 
   5   9  12        7.94       38.67     26.14 o 
   6   9  12        8.51      -12.49     28.99 o 
   0  10  12       63.50      100.20     50.33 o 
   1   1  13     2115.23     2017.72     32.45 o 
   2   1  13     4101.52     3886.46     51.37 o 
   3   1  13     3039.52     2812.07     46.00 o 
   4   1  13      502.61      615.52     27.71 o 
   5   1  13     3901.84     3821.73     70.21 o 
   6   1  13      108.45      102.41     17.65 o 
   7   1  13     1367.72     1451.03     50.50 o 
   8   1  13        2.82       -7.62     21.01 o 
   9   1  13      277.74      367.61     62.52 o 
  10   1  13      894.19      688.09     60.19 o 
  11   1  13      493.22      578.84     58.47 o 
  12   1  13       93.57       34.82     33.00 o 
  13   1  13      244.96      219.06     47.77 o 
   0   2  13     1706.47     1775.21     67.93 o 
   1   2  13      671.09      798.16     37.17 o 
   2   2  13      892.25     1024.90     26.26 o 
   3   2  13       26.28      122.42     15.12 o 
   4   2  13       14.11        7.27     13.60 o 
   5   2  13      421.64      607.61     37.58 o 
   6   2  13      114.15      202.53     25.71 o 
   7   2  13       24.44       15.63     18.94 o 
   9   2  13       55.18      124.27     30.16 o 
  10   2  13        7.44      159.53     36.06 o 
  11   2  13       14.70       76.15     28.98 o 
  12   2  13        0.15       93.10     35.97 o 
  13   2  13       66.07       58.86     37.01 o 
   1   3  13     4792.35     4645.92     70.20 o 
   2   3  13      581.53      649.69     28.69 o 
   3   3  13      934.72      982.99     46.52 o 
   4   3  13      584.66      570.64     33.27 o 
   5   3  13      851.89      772.62     43.63 o 
   6   3  13       81.89       98.91     24.40 o 
   7   3  13     1949.24     1991.17     62.04 o 
   8   3  13       32.19       24.31     21.95 o 
   9   3  13      898.85     1009.22     56.83 o 
  10   3  13        0.02       -4.86     28.54 o 
  11   3  13      286.16      266.58     38.04 o 
  12   3  13       38.21       28.54     29.68 o 
   0   4  13     3479.29     3523.50     98.52 o 
   1   4  13       43.24      223.18     23.76 o 
   2   4  13       93.19       69.13     22.41 o 
   3   4  13      298.40      298.18     32.46 o 
   4   4  13        5.69      161.76     26.79 o 
   5   4  13        0.04        8.24     19.37 o 
   6   4  13       35.42      105.10     25.56 o 
   7   4  13       91.31      178.81     29.92 o 
   8   4  13       24.60       76.74     25.35 o 
   9   4  13       24.81      142.04     28.91 o 
  10   4  13        1.47       40.43     29.02 o 
  11   4  13        0.02      -11.99     30.30 o 
  12   4  13       45.91      124.97     51.27 o 
   1   5  13     1929.35     1742.68     53.64 o 
   2   5  13        0.01       50.46     23.16 o 
   3   5  13     1187.88     1233.18     56.02 o 
   4   5  13        0.03        8.76     21.13 o 
   5   5  13      509.27      438.33     37.80 o 
   6   5  13      480.11      474.43     39.78 o 
   7   5  13     1613.71     1562.34     61.47 o 
   8   5  13      202.77      137.32     28.12 o 
   9   5  13      391.05      421.03     40.76 o 
  10   5  13       11.72      -17.30     29.40 o 
  11   5  13      151.62      217.14     39.04 o 
   0   6  13     5615.42     5131.81    130.71 o 
   1   6  13      213.67      212.64     33.95 o 
   2   6  13     1056.68      983.87     54.85 o 
   3   6  13       97.88       99.72     26.43 o 
   4   6  13      167.20       81.80     26.18 o 
   5   6  13        1.74       83.03     25.58 o 
   6   6  13        1.02      -17.49     21.55 o 
   7   6  13        2.36       28.49     24.12 o 
   8   6  13        0.09       -6.93     23.82 o 
   9   6  13       28.48       25.94     26.03 o 
  10   6  13      108.30      137.62     36.44 o 
   1   7  13      955.05      941.39     55.22 o 
   2   7  13       14.81      -14.63     23.24 o 
   3   7  13      449.96      459.04     38.41 o 
   4   7  13      118.88       77.23     24.21 o 
   5   7  13      696.22      602.21     41.85 o 
   6   7  13       35.77       11.05     23.55 o 
   7   7  13      153.26      194.04     30.46 o 
   8   7  13        0.60      -14.70     22.49 o 
   9   7  13      104.21      111.43     34.58 o 
   0   8  13      230.83      232.64     61.52 o 
   1   8  13       40.89       25.20     30.22 o 
   2   8  13       11.13       -0.61     24.29 o 
   3   8  13        9.50      -10.05     24.81 o 
   4   8  13       24.61       18.96     23.91 o 
   5   8  13        0.70       14.91     22.59 o 
   6   8  13        0.26       35.82     25.09 o 
   7   8  13        0.27       17.72     26.26 o 
   1   9  13       71.38       10.28     30.67 o 
   2   9  13       12.79       -8.02     30.28 o 
   3   9  13      316.99      292.13     42.80 o 
   4   9  13       20.07      -23.69     27.45 o 
   5   9  13      263.94      247.98     42.45 o 
   0   0  14    12377.57    12917.22    206.99 o 
   1   0  14      951.99      949.81     35.83 o 
   2   0  14    12413.03    12555.75    149.34 o 
   3   0  14     2871.80     2806.67     64.24 o 
   4   0  14     1950.46     2021.92     55.72 o 
   5   0  14     2350.40     2244.95     98.90 o 
   6   0  14     2899.36     2719.34     90.33 o 
   7   0  14       17.62       35.85     28.72 o 
   8   0  14      376.94      303.03     58.65 o 
   9   0  14      801.75      640.37     83.47 o 
  10   0  14      411.25      617.32     83.86 o 
  11   0  14      303.84      202.26     70.40 o 
  12   0  14       35.33       86.70     83.77 o 
  13   0  14       34.86       40.86     50.70 o 
   1   1  14     2160.84     2165.25     36.34 o 
   2   1  14       55.75      225.56     18.21 o 
   4   1  14      174.27      137.90     17.44 o 
   5   1  14      192.42      453.25     26.98 o 
   6   1  14      570.44      594.07     30.58 o 
   7   1  14       31.51      147.40     28.22 o 
   8   1  14        7.54       -2.15     20.34 o 
   9   1  14      193.68      162.63     31.19 o 
  10   1  14       67.98      144.95     36.06 o 
  11   1  14      140.29      258.52     45.26 o 
  12   1  14        2.83       38.05     33.54 o 
  13   1  14       35.44       35.35     37.13 o 
   0   2  14     7353.23     7149.52     93.79 o 
   1   2  14       94.14       65.90     12.93 o 
   2   2  14     4497.13     4357.13     59.70 o 
   3   2  14     1585.12     1571.67     37.08 o 
   4   2  14     1527.81     1577.77     41.71 o 
   5   2  14       96.44       97.63     21.07 o 
   6   2  14     1139.47     1250.53     46.22 o 
   7   2  14      280.90      411.48     46.00 o 
   8   2  14      986.24     1083.70     63.92 o 
   9   2  14      473.49      605.36     48.88 o 
  10   2  14     1035.46     1240.75     66.36 o 
  11   2  14       30.89       11.56     30.57 o 
  12   2  14       62.28      162.65     42.06 o 
   1   3  14       11.85       23.86     13.64 o 
   2   3  14      232.62      313.27     23.43 o 
   3   3  14      426.94      507.02     31.89 o 
   4   3  14       32.34       64.35     18.69 o 
   5   3  14      271.25      235.67     26.03 o 
   6   3  14      415.14      455.89     33.34 o 
   7   3  14       62.09      166.09     25.81 o 
   8   3  14      246.43      243.89     29.32 o 
   9   3  14        9.25      148.42     32.25 o 
  10   3  14       62.06       73.15     40.19 o 
  11   3  14       19.42       33.96     29.34 o 
  12   3  14        0.01      -19.62     30.74 o 
   0   4  14      842.25      899.62     57.80 o 
   1   4  14      436.75      348.56     32.18 o 
   2   4  14     1857.32     1839.13     69.70 o 
   3   4  14      954.36      944.78     41.30 o 
   4   4  14     1096.36     1098.09     49.76 o 
   5   4  14       17.65        3.27     21.20 o 
   6   4  14      353.44      485.26     39.18 o 
   7   4  14      499.20      441.94     39.19 o 
   8   4  14      271.71      228.97     32.65 o 
   9   4  14       72.16       73.86     27.34 o 
  10   4  14      486.00      347.56     42.97 o 
  11   4  14       40.27       35.65     54.75 o 
  12   4  14      456.41      442.88    102.50 o 
   1   5  14      421.39      421.17     41.29 o 
   2   5  14      720.73      669.32     43.19 o 
   3   5  14       53.44       18.62     23.71 o 
   4   5  14      211.64      257.75     32.50 o 
   5   5  14      323.92      274.08     33.31 o 
   6   5  14      120.72      164.80     29.32 o 
   7   5  14      715.39      735.48     47.42 o 
   8   5  14        6.63       42.52     24.67 o 
   9   5  14       22.09       66.70     28.47 o 
  10   5  14        8.03       41.43     29.48 o 
  11   5  14      195.22      222.81     46.43 o 
   0   6  14        5.73      -47.39     37.48 o 
   1   6  14        5.47        8.04     24.23 o 
   2   6  14      662.06      649.60     49.29 o 
   3   6  14      422.10      393.21     37.94 o 
   4   6  14      614.98      653.03     45.17 o 
   5   6  14        5.90      -26.64     20.83 o 
   6   6  14      297.14      303.80     38.19 o 
   7   6  14        5.36        0.56     24.49 o 
   8   6  14      242.81      275.34     36.76 o 
   9   6  14        0.26      -10.38     23.74 o 
  10   6  14      358.15      358.26     41.54 o 
   1   7  14        3.65       -7.70     23.69 o 
   2   7  14        0.41       31.15     26.09 o 
   3   7  14        0.86       35.14     27.37 o 
   4   7  14       54.80       47.21     26.72 o 
   5   7  14       53.47       22.38     24.65 o 
   6   7  14      182.35      170.57     32.30 o 
   7   7  14        0.19       -7.98     23.96 o 
   8   7  14        2.62       27.12     25.91 o 
   9   7  14       68.48       87.07     39.25 o 
   0   8  14       61.73       51.27     83.77 o 
   1   8  14       28.02       -0.51     29.96 o 
   2   8  14      321.39      369.05     50.66 o 
   3   8  14       44.67       34.57     28.86 o 
   4   8  14      426.05      369.69     44.46 o 
   5   8  14        9.29       -9.59     26.62 o 
   6   8  14      178.90      145.57     34.42 o 
   7   8  14        0.30       -4.57     23.18 o 
   1   9  14        0.48       96.16     37.16 o 
   2   9  14        0.90      -28.83     33.00 o 
   3   9  14       20.96       22.98     34.16 o 
   4   9  14       28.94       18.52     29.29 o 
   1   1  15     7017.22     7143.12     68.13 o 
   2   1  15      568.62      656.32     26.65 o 
   3   1  15     2624.16     2638.35     45.73 o 
   4   1  15        4.85       42.99     15.74 o 
   5   1  15     4714.69     4629.22     75.28 o 
   6   1  15       86.31      117.59     22.44 o 
   7   1  15     1021.83     1003.44     53.78 o 
   8   1  15        0.05       53.64     24.63 o 
   9   1  15        8.10        8.65     26.30 o 
  10   1  15      242.37      296.86     46.34 o 
  11   1  15      615.09      650.98     68.95 o 
  12   1  15      131.02      136.82     42.01 o 
   0   2  15      339.83      405.21     31.47 o 
   1   2  15      179.35      197.67     17.66 o 
   2   2  15       65.52       64.56     15.60 o 
   3   2  15      372.61      618.10     32.58 o 
   4   2  15      166.90      256.03     23.53 o 
   5   2  15      402.58      401.59     38.54 o 
   6   2  15      164.75      204.58     28.37 o 
   7   2  15      519.25      500.38     35.95 o 
   8   2  15       75.39      134.28     29.64 o 
   9   2  15      236.62      249.74     36.95 o 
  10   2  15       24.91      200.44     36.15 o 
  11   2  15       11.21       94.91     37.41 o 
  12   2  15      146.12      100.83     41.82 o 
   1   3  15     1676.32     1644.05     42.99 o 
   2   3  15        0.78      -14.20     15.00 o 
   3   3  15     2755.27     2626.84     81.59 o 
   4   3  15       25.26       31.29     19.69 o 
   5   3  15      354.40      366.90     30.48 o 
   6   3  15      109.16      135.46     24.14 o 
   7   3  15      558.77      635.39     39.91 o 
   8   3  15       22.77       89.98     23.90 o 
   9   3  15      588.64      632.32     52.04 o 
  10   3  15       10.36       69.70     32.68 o 
  11   3  15      292.99      191.53     41.82 o 
  12   3  15       12.41       -5.95     32.88 o 
   0   4  15      484.92      464.14    108.42 o 
   1   4  15       75.58       59.42     20.95 o 
   2   4  15        2.49       76.99     20.21 o 
   3   4  15       13.46        3.78     17.42 o 
   4   4  15       98.74       51.64     20.31 o 
   5   4  15       86.59       80.61     22.56 o 
   6   4  15        0.08       -2.35     21.61 o 
   7   4  15      304.32      199.35     31.33 o 
   8   4  15        0.15      121.54     27.90 o 
   9   4  15       23.75       23.85     25.72 o 
  10   4  15       34.51      161.39     36.96 o 
  11   4  15        0.97       -1.72     29.65 o 
   1   5  15     1047.35      992.04     59.46 o 
   2   5  15       65.46       29.23     25.29 o 
   3   5  15        8.15       26.71     25.10 o 
   4   5  15      160.49      172.15     33.28 o 
   5   5  15      281.55      323.14     36.52 o 
   6   5  15      124.33      112.64     32.39 o 
   7   5  15      396.87      560.33     44.15 o 
   8   5  15       12.22        6.61     24.11 o 
   9   5  15      396.41      467.83     68.25 o 
  10   5  15        0.93      -19.19     28.50 o 
   0   6  15     3816.26     3652.43    186.37 o 
   1   6  15     1173.31     1128.90     79.09 o 
   2   6  15        3.29       15.69     25.23 o 
   3   6  15      195.95      142.92     40.95 o 
   4   6  15       21.09       66.83     26.22 o 
   5   6  15        1.45        9.15     24.86 o 
   6   6  15        2.04       18.57     23.73 o 
   7   6  15      138.25      179.99     34.68 o 
   8   6  15        5.89       70.52     29.30 o 
   9   6  15       23.53       31.64     28.07 o 
   1   7  15      125.29      103.44     40.46 o 
   2   7  15        2.28      -12.77     25.66 o 
   3   7  15      263.10      287.68     52.10 o 
   4   7  15        0.03      -28.07     23.13 o 
   5   7  15      150.84      139.68     31.66 o 
   6   7  15       12.58      -32.82     21.88 o 
   7   7  15      530.19      466.85     45.21 o 
   8   7  15       30.54       -6.29     26.64 o 
   0   8  15      179.78      139.31     59.25 o 
   1   8  15       23.20       74.32     35.49 o 
   2   8  15       19.82      -20.34     29.77 o 
   3   8  15      199.61      221.42     37.63 o 
   4   8  15      119.32      180.92     38.06 o 
   5   8  15       31.60       19.73     25.09 o 
   6   8  15       29.42       25.29     24.44 o 
   1   9  15      208.23      177.97     43.94 o 
   2   9  15       56.70       55.84     38.10 o 
   3   9  15      130.87      143.54     41.83 o 
   0   0  16     2042.61     2021.17     73.79 o 
   1   0  16      570.70      642.56     34.26 o 
   2   0  16     5607.40     5514.21     96.31 o 
   3   0  16       96.28      113.62     24.63 o 
   4   0  16      752.68      654.98     39.97 o 
   5   0  16      141.96      178.49     36.11 o 
   6   0  16      855.64      960.16     64.58 o 
   7   0  16      620.24      532.61     76.31 o 
   8   0  16       98.62       55.19     42.19 o 
   9   0  16       48.75       44.30     41.82 o 
  10   0  16     1791.88     1734.26    128.02 o 
  11   0  16      109.37       33.00     82.76 o 
  12   0  16      380.58      315.98     74.91 o 
   1   1  16       93.13      154.37     16.08 o 
   2   1  16       46.57      138.44     17.83 o 
   3   1  16        0.07      -15.59     12.87 o 
   4   1  16      468.87      562.96     31.14 o 
   5   1  16      108.08      233.81     23.51 o 
   6   1  16        3.90       91.04     24.35 o 
   7   1  16       51.82      149.96     29.99 o 
   8   1  16      327.72      226.50     33.79 o 
   9   1  16       79.06      104.33     34.07 o 
  10   1  16       79.91       80.65     34.84 o 
  11   1  16        3.73      242.78     69.21 o 
  12   1  16       47.27      100.60     40.07 o 
   0   2  16      433.50      440.77     30.65 o 
   1   2  16       14.43       10.75     14.45 o 
   2   2  16     2112.30     2062.51     44.77 o 
   3   2  16      383.47      405.25     38.74 o 
   4   2  16     1517.03     1535.56     56.99 o 
   5   2  16       28.34       21.97     19.06 o 
   6   2  16      607.38      679.74     39.27 o 
   7   2  16       47.59       73.41     22.02 o 
   8   2  16      696.51      817.46     54.73 o 
   9   2  16        4.93        6.02     25.09 o 
  10   2  16     1112.36      886.65     78.40 o 
  11   2  16        6.22       56.24     37.09 o 
  12   2  16       75.48       81.53     48.18 o 
   1   3  16        6.39       10.33     18.38 o 
   2   3  16      166.71      178.28     24.66 o 
   3   3  16      381.42      400.39     31.40 o 
   4   3  16      606.01      571.08     36.85 o 
   5   3  16      403.70      420.40     34.29 o 
   6   3  16       83.13       74.12     24.65 o 
   7   3  16       37.07       96.97     28.18 o 
   8   3  16      128.11      198.84     29.12 o 
   9   3  16       69.46      123.19     33.09 o 
  10   3  16      148.40       82.86     65.82 o 
  11   3  16        4.53      108.39     38.47 o 
   0   4  16     7675.02     7046.61    211.18 o 
   1   4  16      839.82      898.31     47.69 o 
   2   4  16     1249.95     1189.90     59.95 o 
   3   4  16      250.07      299.72     39.12 o 
   4   4  16        4.80       28.94     20.07 o 
   5   4  16       48.59       68.46     22.66 o 
   6   4  16      181.33      219.41     28.27 o 
   7   4  16       11.78       16.12     20.78 o 
   8   4  16      591.00      559.78     41.25 o 
   9   4  16        2.05       -5.55     21.68 o 
  10   4  16      559.61      502.40     51.43 o 
  11   4  16        7.47      -36.97     30.14 o 
   1   5  16      297.23      274.41     51.94 o 
   2   5  16        1.79       10.69     34.83 o 
   3   5  16       97.16       79.83     26.42 o 
   4   5  16      221.36      178.33     31.27 o 
   5   5  16       50.88       64.38     25.93 o 
   6   5  16      134.34       70.41     26.57 o 
   7   5  16        6.03      -19.83     22.76 o 
   8   5  16        0.33        1.08     23.93 o 
   9   5  16       11.88       20.52     26.21 o 
  10   5  16       88.70       79.86     34.57 o 
   0   6  16      276.29      223.43     59.56 o 
   1   6  16        4.93      -12.27     26.09 o 
   2   6  16      577.88      659.75     50.48 o 
   3   6  16       16.55       -3.25     24.50 o 
   4   6  16      911.48      900.52     60.91 o 
   5   6  16       71.68      109.63     29.13 o 
   6   6  16      885.79      877.86     55.82 o 
   7   6  16      108.39      108.27     30.36 o 
   8   6  16      279.31      259.34     37.19 o 
   9   6  16       53.14       31.13     38.18 o 
   1   7  16      254.05      131.67     49.85 o 
   2   7  16       37.05       77.14     31.59 o 
   3   7  16      128.58      111.16     40.69 o 
   4   7  16       68.50       24.33     28.95 o 
   5   7  16      124.22      167.58     34.77 o 
   6   7  16      133.19       63.76     29.89 o 
   7   7  16       19.49       22.68     27.95 o 
   0   8  16        2.31      -18.60     83.22 o 
   1   8  16       21.52       42.80     35.08 o 
   2   8  16      392.73      421.16     65.73 o 
   3   8  16        2.23        2.75     33.75 o 
   4   8  16      445.55      496.93     52.40 o 
   5   8  16       21.38       64.69     32.06 o 
   1   9  16       23.27       39.68     36.06 o 
   1   1  17     1651.54     1598.74     34.74 o 
   2   1  17      296.32      276.96     23.15 o 
   3   1  17       11.22        8.90     18.03 o 
   4   1  17      394.28      420.21     28.89 o 
   5   1  17      774.96      780.28     36.31 o 
   6   1  17       92.80       92.40     25.62 o 
   7   1  17     1357.73     1367.07     64.14 o 
   8   1  17        9.26        2.76     22.96 o 
   9   1  17       82.04      114.44     36.04 o 
  10   1  17       11.67       47.26     31.67 o 
  11   1  17      680.06      746.96     80.96 o 
   0   2  17      105.10       81.95     24.51 o 
   1   2  17      395.80      464.51     36.12 o 
   2   2  17       68.11       49.86     17.10 o 
   3   2  17     1055.66     1142.84     40.71 o 
   4   2  17        9.07      -13.94     17.42 o 
   5   2  17       22.29       43.33     19.54 o 
   6   2  17       37.44       93.52     23.02 o 
   7   2  17       47.94      196.36     29.95 o 
   8   2  17      143.47      213.22     36.12 o 
   9   2  17       20.97        2.01     25.40 o 
  10   2  17       36.57      252.37     47.01 o 
  11   2  17       25.53       17.53     39.77 o 
   1   3  17     2271.82     2150.14     57.07 o 
   2   3  17       50.04       27.54     19.87 o 
   3   3  17      713.28      856.83     44.16 o 
   4   3  17       70.95       75.21     22.62 o 
   5   3  17      765.96      942.30     46.51 o 
   6   3  17       31.79       63.07     23.66 o 
   7   3  17      499.39      498.49     48.34 o 
   8   3  17      153.86      128.66     30.28 o 
   9   3  17      403.04      424.23     46.63 o 
  10   3  17       55.90       21.34     30.92 o 
  11   3  17      400.45      398.28     56.25 o 
   0   4  17      123.02      136.44     45.62 o 
   1   4  17     1118.11     1025.71     51.09 o 
   2   4  17      262.64      260.54     35.93 o 
   3   4  17      307.88      332.11     36.67 o 
   4   4  17        0.28       24.64     21.17 o 
   5   4  17      120.31      115.96     24.82 o 
   6   4  17       25.96       37.92     20.95 o 
   7   4  17       43.41       62.99     23.96 o 
   8   4  17        0.98       58.53     24.42 o 
   9   4  17        0.04      -13.60     24.04 o 
  10   4  17       18.90       72.47     33.26 o 
   1   5  17     1109.87     1210.22     69.19 o 
   2   5  17      209.27      221.25     32.26 o 
   3   5  17     1710.96     1627.68     72.34 o 
   4   5  17       37.24       75.74     26.49 o 
   5   5  17      699.68      723.39     44.09 o 
   6   5  17      105.95      130.20     30.60 o 
   7   5  17      330.88      336.62     35.24 o 
   8   5  17        0.44      -14.88     21.49 o 
   9   5  17      141.74      126.81     38.52 o 
   0   6  17       28.74       37.75     74.99 o 
   1   6  17      273.10      312.36     48.50 o 
   2   6  17       45.91       49.74     28.80 o 
   3   6  17      126.83      150.19     31.66 o 
   4   6  17      129.34      217.13     34.48 o 
   5   6  17       11.06       58.81     28.56 o 
   6   6  17        6.87       31.40     26.91 o 
   7   6  17       62.08      104.20     31.28 o 
   8   6  17        0.14       27.71     28.45 o 
   1   7  17      117.09      130.14     41.92 o 
   2   7  17       36.05       55.97     35.89 o 
   3   7  17      729.96      663.17     55.22 o 
   4   7  17      100.82       62.83     31.63 o 
   5   7  17      712.84      607.45     49.36 o 
   6   7  17        3.33       -9.89     26.95 o 
   7   7  17      372.12      415.14     45.51 o 
   0   8  17      445.57      509.00    169.31 o 
   1   8  17       74.88       77.22     39.67 o 
   2   8  17        0.29      -14.84     30.94 o 
   3   8  17        7.78       23.87     35.04 o 
   4   8  17       24.35       26.40     31.25 o 
   0   0  18     1208.13     1304.81     67.66 o 
   1   0  18       90.39       72.05     20.78 o 
   2   0  18     1243.23     1291.06     81.85 o 
   3   0  18        0.47       -4.06     22.02 o 
   4   0  18      453.35      382.32     36.78 o 
   5   0  18      244.30      216.99     34.85 o 
   6   0  18      385.00      426.02     51.58 o 
   7   0  18       17.68      -20.73     38.50 o 
   8   0  18       88.48       87.68     46.54 o 
   9   0  18      120.02      177.27     57.58 o 
  10   0  18     1407.47     1314.74    123.11 o 
  11   0  18       30.59      -30.90     46.88 o 
   1   1  18      785.43      774.59     30.29 o 
   2   1  18       39.99      140.55     19.42 o 
   3   1  18     1191.70     1194.17     46.14 o 
   4   1  18       67.92       80.23     19.82 o 
   5   1  18       74.77       84.31     30.17 o 
   6   1  18       45.14       24.34     23.12 o 
   7   1  18        2.90      177.07     33.25 o 
   8   1  18       30.35       21.26     30.47 o 
   9   1  18       98.68       56.40     33.94 o 
  10   1  18       66.79       72.62     36.85 o 
  11   1  18      131.87      189.52     46.76 o 
   0   2  18      627.01      598.14     42.46 o 
   1   2  18       59.74       77.91     18.68 o 
   2   2  18     1517.42     1442.63     44.96 o 
   3   2  18       73.14       43.04     18.70 o 
   4   2  18      391.17      490.27     44.43 o 
   5   2  18       97.98      125.27     29.40 o 
   6   2  18     1065.40      999.08     47.60 o 
   7   2  18      140.64      103.16     28.92 o 
   8   2  18      230.80      259.51     40.20 o 
   9   2  18        7.18       15.12     27.57 o 
  10   2  18      669.16      761.65     69.36 o 
  11   2  18        0.01      -28.73     33.19 o 
   1   3  18       65.49       66.25     25.87 o 
   2   3  18      299.17      301.35     33.75 o 
   3   3  18      315.05      194.25     27.53 o 
   4   3  18      594.50      597.42     51.05 o 
   5   3  18       35.96       40.74     20.76 o 
   6   3  18      336.99      311.80     46.40 o 
   7   3  18       53.22       76.12     24.23 o 
   8   3  18        5.16       89.25     28.33 o 
   9   3  18       22.04       69.41     31.13 o 
  10   3  18       67.90       33.11     37.10 o 
   0   4  18     3418.35     3211.84    144.62 o 
   1   4  18      209.01      251.04     33.48 o 
   2   4  18     2801.68     2740.30     75.88 o 
   3   4  18      770.90      660.01     53.23 o 
   4   4  18      283.44      327.85     37.08 o 
   5   4  18        6.16       26.44     20.85 o 
   6   4  18      125.10      218.88     30.71 o 
   7   4  18       30.35       19.94     23.34 o 
   8   4  18      212.52      210.02     31.26 o 
   9   4  18       27.41       17.68     26.51 o 
  10   4  18      433.76      434.38     80.38 o 
   1   5  18        8.38      -32.87     28.46 o 
   2   5  18       20.38       23.80     28.84 o 
   3   5  18       33.27      112.10     28.73 o 
   4   5  18       22.14       34.40     24.99 o 
   5   5  18       58.20       46.45     26.80 o 
   6   5  18      192.42      118.67     26.69 o 
   7   5  18      252.73      220.10     32.98 o 
   8   5  18        7.07       40.73     25.55 o 
   9   5  18       37.79       71.78     27.17 o 
   0   6  18      178.16      128.62     54.49 o 
   1   6  18       46.63       67.36     35.02 o 
   2   6  18      604.30      597.55     52.63 o 
   3   6  18       67.08       34.46     37.88 o 
   4   6  18      953.79      872.79     55.43 o 
   5   6  18        1.61        3.99     25.72 o 
   6   6  18      695.90      576.25     49.23 o 
   7   6  18       70.64       45.58     27.98 o 
   8   6  18      162.01      179.96     33.12 o 
   1   7  18       60.13       28.68     35.64 o 
   2   7  18        5.69       46.39     36.07 o 
   3   7  18       13.76       16.27     29.97 o 
   4   7  18       11.38        3.01     29.05 o 
   5   7  18        0.15       24.75     28.23 o 
   6   7  18       21.66       82.22     31.89 o 
   0   8  18       30.20       79.13     54.88 o 
   1   8  18      180.09      170.22     46.32 o 
   2   8  18      231.01      295.75     50.29 o 
   3   8  18        0.33       25.35     36.70 o 
   1   1  19     1208.13     1340.43     37.48 o 
   2   1  19       11.91       33.41     19.34 o 
   3   1  19     1425.29     1408.55     43.99 o 
   4   1  19      182.18      139.19     23.14 o 
   5   1  19     1767.44     1785.55     68.79 o 
   6   1  19      222.78      167.44     29.81 o 
   7   1  19      498.85      586.49     49.34 o 
   8   1  19      134.77      164.52     37.92 o 
   9   1  19       42.54       85.86     37.77 o 
  10   1  19       16.95       44.56     35.07 o 
   0   2  19      169.56      198.39     31.80 o 
   1   2  19      353.92      487.79     33.18 o 
   2   2  19       83.17      122.32     27.77 o 
   3   2  19      118.85      149.84     25.20 o 
   4   2  19      535.37      531.16     37.61 o 
   5   2  19       12.65       19.51     20.32 o 
   6   2  19       37.99       53.05     32.72 o 
   7   2  19       58.89       63.81     32.35 o 
   8   2  19       85.79       44.20     28.87 o 
   9   2  19       39.19       67.86     35.69 o 
  10   2  19      187.98      121.68     55.20 o 
   1   3  19     3733.01     3816.24     94.23 o 
   2   3  19       62.29       66.36     26.58 o 
   3   3  19       50.18      121.63     29.32 o 
   4   3  19       81.24       66.02     23.07 o 
   5   3  19      294.47      278.17     30.96 o 
   6   3  19       91.10       98.71     25.41 o 
   7   3  19      516.16      474.53     48.55 o 
   8   3  19       67.79      100.91     38.13 o 
   9   3  19       65.96       36.61     30.29 o 
  10   3  19        0.03        7.49     33.38 o 
   0   4  19       30.79       28.67     47.11 o 
   1   4  19      533.45      574.16     43.84 o 
   2   4  19      297.78      236.64     34.18 o 
   3   4  19        1.45       91.12     27.87 o 
   4   4  19      142.75      133.65     30.62 o 
   5   4  19       15.04       55.58     23.11 o 
   6   4  19       44.77       60.86     24.19 o 
   7   4  19        0.12       22.54     22.42 o 
   8   4  19       28.26       62.07     29.51 o 
   9   4  19       16.84        7.13     25.77 o 
   1   5  19      554.86      548.22     58.54 o 
   2   5  19        0.62       -3.96     23.73 o 
   3   5  19      606.72      731.65     67.33 o 
   4   5  19      105.12      164.50     31.81 o 
   5   5  19      121.35      183.50     34.85 o 
   6   5  19       85.43      113.43     31.21 o 
   7   5  19      331.29      367.17     38.14 o 
   8   5  19       14.77       26.85     26.78 o 
   0   6  19      183.31      188.52     61.04 o 
   1   6  19       48.50       -5.15     30.03 o 
   2   6  19        0.86      -33.03     29.98 o 
   3   6  19        1.14        2.20     26.50 o 
   4   6  19      243.27      265.00     41.43 o 
   5   6  19        2.84      -11.38     26.11 o 
   6   6  19       65.14      141.09     35.27 o 
   7   6  19       22.02       -3.46     27.79 o 
   1   7  19       35.48       57.86     37.68 o 
   2   7  19        4.07       50.51     44.77 o 
   3   7  19      269.19      311.57     50.95 o 
   4   7  19       11.82       48.83     47.33 o 
   5   7  19      327.50      312.97     41.87 o 
   0   8  19        6.73       32.94     53.58 o 
   0   0  20      741.74      727.61     59.62 o 
   1   0  20       13.99       21.44     24.36 o 
   2   0  20     1896.50     1840.91     69.51 o 
   3   0  20      308.52      248.94     34.28 o 
   4   0  20     1854.22     1836.56     74.94 o 
   5   0  20      195.80      167.35     52.03 o 
   6   0  20      924.38      988.77     98.92 o 
   7   0  20        1.59      -45.25     37.02 o 
   8   0  20      210.54      130.70     66.56 o 
   9   0  20        0.35      -20.76     74.84 o 
  10   0  20      140.78      197.55     68.99 o 
   1   1  20        0.32       -6.47     15.81 o 
   2   1  20      112.24      124.29     20.41 o 
   3   1  20       33.96       37.96     18.47 o 
   4   1  20      182.73      214.18     29.43 o 
   5   1  20        7.94      105.20     35.27 o 
   6   1  20      217.33      208.01     32.79 o 
   7   1  20      142.46      113.00     36.48 o 
   8   1  20      327.73      312.36     48.77 o 
   9   1  20        7.10        9.35     33.85 o 
  10   1  20       23.15       58.22     39.76 o 
   0   2  20     1893.74     1812.10     73.28 o 
   1   2  20      451.30      491.56     34.13 o 
   2   2  20     1521.65     1581.06     54.54 o 
   3   2  20      790.05      711.51     44.17 o 
   4   2  20      307.79      332.30     32.17 o 
   5   2  20       41.56       18.39     20.62 o 
   6   2  20      522.93      545.02     44.36 o 
   7   2  20        2.71       15.24     24.47 o 
   8   2  20       35.15       64.30     30.51 o 
   9   2  20       75.15      119.69     40.17 o 
  10   2  20      550.52      617.86     85.94 o 
   1   3  20      217.86      203.03     32.88 o 
   2   3  20      255.44      327.76     37.67 o 
   3   3  20      466.40      464.45     52.68 o 
   4   3  20      133.37      145.59     30.06 o 
   5   3  20       39.28       17.45     28.79 o 
   6   3  20       73.88       68.35     31.04 o 
   7   3  20       15.75      116.91     29.72 o 
   8   3  20      108.43       45.60     28.74 o 
   9   3  20       23.92       46.78     32.46 o 
   0   4  20       59.67        9.58    110.07 o 
   1   4  20       21.06       60.72     27.71 o 
   2   4  20     1194.81     1248.03     60.27 o 
   3   4  20      258.05      211.54     33.58 o 
   4   4  20      207.70      238.98     34.77 o 
   5   4  20       16.90       20.79     25.55 o 
   6   4  20      131.80      110.21     37.13 o 
   7   4  20        4.69      -26.22     20.64 o 
   8   4  20       89.47       74.90     30.01 o 
   1   5  20        3.48       15.86     33.81 o 
   2   5  20        1.74       56.19     27.75 o 
   3   5  20       13.67       16.48     26.69 o 
   4   5  20        0.05       43.63     29.35 o 
   5   5  20       62.31       41.12     32.87 o 
   6   5  20       19.52       86.68     30.42 o 
   7   5  20       81.80      123.81     33.49 o 
   0   6  20       74.53      114.91     54.19 o 
   1   6  20       22.19       10.13     33.41 o 
   2   6  20       54.62      -17.27     32.96 o 
   3   6  20        1.76        4.96     33.53 o 
   4   6  20      119.04      125.13     37.12 o 
   5   6  20       24.53       41.85     33.04 o 
   6   6  20      191.92      191.75     38.01 o 
   1   7  20       49.77       78.22     40.68 o 
   2   7  20       13.03       50.76     39.14 o 
   3   7  20        1.38       17.02     48.10 o 
   4   7  20        0.13       14.09     31.55 o 
   1   1  21      935.67      948.23     40.45 o 
   2   1  21      394.33      340.54     28.09 o 
   3   1  21      728.42      764.37     37.94 o 
   4   1  21       33.15       -3.44     23.24 o 
   5   1  21      615.92      604.31     46.60 o 
   6   1  21       69.84       37.78     30.35 o 
   7   1  21      278.70      206.60     48.94 o 
   8   1  21       22.18       57.84     35.81 o 
   9   1  21      194.57      214.69     49.57 o 
   0   2  21      389.06      271.48     37.39 o 
   1   2  21      446.79      471.39     36.83 o 
   2   2  21       22.52       71.00     22.62 o 
   3   2  21       53.77       77.24     26.78 o 
   4   2  21       13.25       -5.42     20.47 o 
   5   2  21        2.15       38.66     25.81 o 
   6   2  21       14.82       -2.49     23.48 o 
   7   2  21       92.20       39.25     31.81 o 
   8   2  21       25.99        7.94     34.41 o 
   9   2  21       16.29       46.54     38.19 o 
   1   3  21      847.85      822.15     51.37 o 
   2   3  21       55.05       57.18     26.91 o 
   3   3  21      161.62      246.87     36.18 o 
   4   3  21      238.04      230.64     34.27 o 
   5   3  21       83.52      112.73     26.50 o 
   6   3  21       91.75      118.72     30.42 o 
   7   3  21      571.60      482.85     45.59 o 
   8   3  21       25.28       30.05     27.74 o 
   0   4  21      253.91      265.05     92.76 o 
   1   4  21       43.59       83.72     34.75 o 
   2   4  21        3.25       33.20     27.03 o 
   3   4  21      108.84       77.42     39.12 o 
   4   4  21       47.90       56.97     28.02 o 
   5   4  21        4.31       -0.65     25.01 o 
   6   4  21        0.28       36.37     29.10 o 
   7   4  21       33.52       30.45     27.98 o 
   8   4  21       30.50       64.60     30.77 o 
   1   5  21      107.62      122.00     41.58 o 
   2   5  21        9.28       79.50     36.98 o 
   3   5  21       37.85       49.63     28.28 o 
   4   5  21        4.26      -22.31     27.57 o 
   5   5  21      286.81      262.06     40.56 o 
   6   5  21       17.65       14.56     28.18 o 
   7   5  21      398.09      393.19     45.62 o 
   0   6  21       81.94       36.06    154.68 o 
   1   6  21       11.93       32.02     38.44 o 
   2   6  21        0.42      -35.81     36.51 o 
   3   6  21        0.16       44.35     37.22 o 
   4   6  21       11.29       14.38     28.86 o 
   5   6  21       57.82       36.78     30.20 o 
   1   7  21       28.47        3.60     39.29 o 
   2   7  21        4.27      -36.53     41.11 o 
   0   0  22        8.91       54.21     43.97 o 
   1   0  22        5.71       30.96     26.79 o 
   2   0  22      345.33      338.78     38.09 o 
   3   0  22       14.01       24.47     28.88 o 
   4   0  22      656.42      701.47     62.99 o 
   5   0  22        1.57      -20.97     41.36 o 
   6   0  22     1028.33     1081.46    107.28 o 
   7   0  22      303.90      217.01     66.06 o 
   8   0  22      134.27       98.81     60.14 o 
   9   0  22      142.96      139.66    121.07 o 
   1   1  22        1.49       -9.41     18.73 o 
   2   1  22       51.83       26.90     21.08 o 
   3   1  22      106.33       89.72     22.85 o 
   4   1  22       22.17       40.36     25.26 o 
   5   1  22        3.70       -1.86     24.20 o 
   6   1  22        3.84       18.32     28.70 o 
   7   1  22       54.22       20.52     34.30 o 
   8   1  22       43.45       65.09     40.03 o 
   9   1  22        0.05       -6.56     38.66 o 
   0   2  22      323.61      377.08     40.67 o 
   1   2  22       43.50       10.96     22.54 o 
   2   2  22      947.09      932.65     53.95 o 
   3   2  22        8.94       13.71     25.74 o 
   4   2  22      180.57      183.23     33.84 o 
   5   2  22       10.19        0.48     24.92 o 
   6   2  22      178.27      212.80     35.92 o 
   7   2  22       11.83       16.59     27.62 o 
   8   2  22      137.04      203.00     49.04 o 
   1   3  22      148.67      143.99     31.56 o 
   2   3  22       22.36       73.53     27.96 o 
   3   3  22       26.10       28.15     26.20 o 
   4   3  22        2.53       13.47     26.10 o 
   5   3  22       53.50       53.33     27.22 o 
   6   3  22        0.30       36.46     26.71 o 
   7   3  22      158.26      145.31     52.93 o 
   8   3  22       61.61       80.99     32.21 o 
   0   4  22       42.04       67.01     54.28 o 
   1   4  22        5.54      -62.24     41.49 o 
   2   4  22      509.57      492.08     45.25 o 
   3   4  22        8.98       35.55     27.72 o 
   4   4  22      117.23      143.57     34.44 o 
   5   4  22        7.82       46.81     36.24 o 
   6   4  22      530.20      491.80     48.54 o 
   7   4  22        3.75        9.78     31.71 o 
   1   5  22       27.91       16.33     34.16 o 
   2   5  22        1.08       24.83     35.73 o 
   3   5  22        1.32      -22.13     28.03 o 
   4   5  22       32.52       24.64     29.68 o 
   5   5  22       51.91       69.26     32.38 o 
   6   5  22       45.34       29.78     30.50 o 
   0   6  22      205.38      249.15     71.40 o 
   1   6  22        2.02       89.48     42.93 o 
   2   6  22      278.62      202.43     55.34 o 
   3   6  22       19.32      -11.67     35.54 o 
   1   1  23      414.99      524.65     37.42 o 
   2   1  23       20.35        2.73     33.49 o 
   3   1  23      355.95      363.94     42.94 o 
   4   1  23        5.80       19.66     24.83 o 
   5   1  23      284.38      232.88     35.83 o 
   6   1  23        7.39       10.59     31.61 o 
   7   1  23      429.44      519.61     61.46 o 
   8   1  23       45.19       31.86     37.93 o 
   0   2  23      758.27      707.95     59.14 o 
   1   2  23      145.62      189.43     30.22 o 
   2   2  23      256.84      213.99     35.67 o 
   3   2  23       22.81       24.63     36.49 o 
   4   2  23        1.00       10.69     28.75 o 
   5   2  23        4.61        3.91     26.91 o 
   6   2  23        5.17       28.96     27.74 o 
   7   2  23       24.48       29.75     33.22 o 
   1   3  23      396.91      334.70     43.98 o 
   2   3  23       15.21       -1.35     27.76 o 
   3   3  23      460.71      441.07     45.00 o 
   4   3  23      116.73      136.36     49.92 o 
   5   3  23      190.05      251.88     43.75 o 
   6   3  23        3.01       20.07     32.80 o 
   7   3  23      244.60      235.03     42.76 o 
   0   4  23      258.99      264.11     68.42 o 
   1   4  23        1.30      -25.21     32.86 o 
   2   4  23        3.35       25.55     31.29 o 
   3   4  23       33.00       61.92     30.81 o 
   4   4  23      272.25      315.60     55.42 o 
   5   4  23       38.47       19.62     28.75 o 
   6   4  23       53.93       65.33     36.41 o 
   1   5  23      495.65      559.87     62.43 o 
   2   5  23       26.72       -9.26     44.59 o 
   3   5  23      168.61      109.90     38.94 o 
   4   5  23        4.41       69.87     32.58 o 
   0   6  23       13.82      -74.51     51.30 o 
   1   6  23       23.13       15.82     37.75 o 
   0   0  24       78.89       33.20    102.39 o 
   1   0  24      125.86      108.05     35.37 o 
   2   0  24      594.28      571.82     66.77 o 
   3   0  24      174.68      139.92     37.21 o 
   4   0  24      741.22      797.51     77.45 o 
   5   0  24        1.10       18.78     84.73 o 
   6   0  24      415.71      603.37     90.67 o 
   7   0  24       43.02       90.43    131.21 o 
   1   1  24        1.28       22.46     22.17 o 
   2   1  24      104.86       80.40     30.65 o 
   3   1  24       80.65       22.16     30.27 o 
   4   1  24        7.34        1.74     30.60 o 
   5   1  24       30.53       14.65     29.20 o 
   6   1  24        8.54       -6.32     39.48 o 
   7   1  24       24.01       31.82     39.20 o 
   0   2  24        7.69        6.38     36.35 o 
   1   2  24       39.30       43.03     28.24 o 
   2   2  24      891.30      900.57     56.03 o 
   3   2  24        2.36      -13.73     25.46 o 
   4   2  24      516.68      530.57     52.79 o 
   5   2  24       18.07      -19.73     29.08 o 
   6   2  24      205.64      156.01     47.17 o 
   1   3  24        8.68      -40.77     28.73 o 
   2   3  24        5.84        6.50     28.86 o 
   3   3  24       34.50       25.28     29.20 o 
   4   3  24       32.30       95.93     32.44 o 
   5   3  24        2.93       39.13     32.08 o 
   6   3  24       36.75       51.99     34.85 o 
   0   4  24      592.79      722.76    209.33 o 
   1   4  24       30.22       28.98     36.72 o 
   2   4  24      192.47      195.33     41.76 o 
   3   4  24        0.13      -25.38     27.80 o 
   4   4  24       56.23       86.84     33.63 o 
   1   5  24        9.27      -31.71     35.28 o 
   2   5  24       61.04       32.94     39.52 o 
   1   1  25      113.93      150.75     29.03 o 
   2   1  25      115.63      129.04     29.53 o 
   3   1  25      444.97      483.41     50.71 o 
   4   1  25       29.61      -14.51     36.86 o 
   5   1  25      115.23       97.05     43.81 o 
   6   1  25       14.42      -14.84     36.21 o 
   0   2  25        0.45       -2.90     45.00 o 
   1   2  25       54.98       32.74     31.05 o 
   2   2  25      137.57       73.09     31.01 o 
   3   2  25        0.85        7.87     27.43 o 
   4   2  25       47.89       43.84     32.21 o 
   5   2  25        1.11        1.96     31.99 o 
   1   3  25      200.50      253.50     47.65 o 
   2   3  25       36.79       23.74     42.71 o 
   3   3  25      187.09      132.21     42.65 o 
   4   3  25       14.18      -17.08     28.55 o 
   0   4  25       16.69       16.51     50.44 o 
   1   4  25        3.44       67.58     38.20 o 
   2   4  25       46.75       30.03     39.09 o 
   3   4  25       37.86       64.81     44.43 o 
   0   0  26      339.89      332.56    123.79 o 
   1   0  26       26.66       14.45     57.35 o 
   2   0  26      514.80      546.60     67.03 o 
   3   0  26       20.56       47.02     76.96 o 
   4   0  26       72.62       87.56     59.93 o 
   1   1  26        0.91        8.65     25.34 o 
   2   1  26        6.39       18.42     31.43 o 
   3   1  26       51.85       21.07     31.47 o 
   4   1  26       27.80       -1.62     32.07 o 
   0   2  26       34.89      105.50     91.39 o 
   1   2  26       57.38       23.66     33.00 o 
   2   2  26      171.58      164.69     37.61 o 
   3   2  26        6.64       11.62     31.79 o 
   4   2  26      114.52      179.58     66.54 o 
   1   3  26        5.65        0.42     33.23 o 
   2   3  26        5.08        1.57     33.17 o 
   1   1  27        6.31       37.41     32.74 o 
   2   1  27        0.12        4.64     57.69 o 
                                                 
